# Supplementary material for: RNA-Seq reveals new DELLA targets and regulation in transgenic GA-insensitive grapevines
Source: BMC Plant Biol. 2019 Feb 18;19:80. doi: 10.1186/s12870-019-1675-4 (PMC6379989; doi:10.1186/s12870-019-1675-4)
Supplement: Supplementary file 1 — Table S1. A list of DEGs and their expression correlation to Vvgai1 in the shoot, leaf and root tissue. (XLSX 530 kb) [file 12870_2019_1675_MOESM1_ESM.xlsx]

## Sheet: Table S1
Table S1 A list of DEGs and their expression correlation to Vvgai1 in the shoot, leaf and root tissue
			Correlation						DEG response			Normalized Reads in G02 and NT
Grapevine gene ID	Arabidopsis gene ID		Shoot		Leaf		Root		Shoot	Leaf	Root	Shoot		Leaf		Root		Genoscope annotation
		Gene Name	Pearson r	P val	Pearson r	P val	Pearson r	P val				G02 CPM	NT CPM	G02 CPM	NT CPM	G02 CPM	NT CPM
GSVIVG01025923001	AT1G76690	ATOPR2	-0.388	0.019			-0.682	0			suppressed	3.73489	9.05813	3.92847	4.2132	18.3401	53.9314	12-oxophytodienoate reductase 2
GSVIVG01025925001	AT1G76690	ATOPR2					-0.769	0			suppressed	0	0.18495	0.098726	0	1.29157	17.7141	12-oxophytodienoate reductase 2
GSVIVG01006065001	AT1G12010				0.383	0.021	-0.706	0			suppressed	15.6091	16.5034	288.647	254.591	1.39079	15.9125	2-oxoglutarate (2OG) and Fe(II)-dependent oxygenase superfamily protein
GSVIVG01008811001	AT1G77330						-0.896	0			suppressed	0.341068	0.18495	0	0	39.9808	191.401	2-oxoglutarate (2OG) and Fe(II)-dependent oxygenase superfamily protein
GSVIVG01009099001	AT2G36690		-0.477	0.003	-0.909	0				suppressed		10.8088	38.1338	2.40966	95.8865	0	0	2-oxoglutarate (2OG) and Fe(II)-dependent oxygenase superfamily protein
GSVIVG01011165001	AT5G05600		-0.433	0.008			-0.671	0			suppressed	2.02534	10.238	2.33043	1.20476	0.218628	12.3604	2-oxoglutarate (2OG) and Fe(II)-dependent oxygenase superfamily protein
GSVIVG01015310001	AT1G35190				0.943	0	-0.747	0			suppressed	6.76658	8.37532	47.842	11.6295	15.599	31.4875	2-oxoglutarate (2OG) and Fe(II)-dependent oxygenase superfamily protein
GSVIVG01015703001	AT2G36690		0.527	0.001	0.96	0				induced		5.42338	3.8217	63.4388	2.76067	65.9602	76.6452	2-oxoglutarate (2OG) and Fe(II)-dependent oxygenase superfamily protein
GSVIVG01017174001	AT1G52820		0.428	0.009	-0.449	0.006	0.755	0			induced	2.0422	0	0.134317	0.411213	266.875	55.5542	2-oxoglutarate (2OG) and Fe(II)-dependent oxygenase superfamily protein
GSVIVG01017181001	AT1G52800		0.364	0.029			0.801	0			induced	2.37484	0.0937893	0	0	677.536	97.0996	2-oxoglutarate (2OG) and Fe(II)-dependent oxygenase superfamily protein
GSVIVG01017183001	AT1G52790		-0.331	0.048			0.566	0			induced	0	0.278739	0	0	110.154	36.6323	2-oxoglutarate (2OG) and Fe(II)-dependent oxygenase superfamily protein
GSVIVG01017449001	AT1G49390				0.677	0					suppressed	2.37484	1.30516	31.4678	8.81105	1.19236	9.60278	2-oxoglutarate (2OG) and Fe(II)-dependent oxygenase superfamily protein
GSVIVG01018453001	AT4G25420	AT2301, GA20ox1	0.89	0			0.96	0	induced		induced	80.4072	4.92352	39.6703	23.0545	285.08	4.16877	2-oxoglutarate (2OG) and Fe(II)-dependent oxygenase superfamily protein
GSVIVG01019696001	AT4G10490				0.898	0					induced	0	0.0937893	5.57587	0.690168	3.0204	0.259066	2-oxoglutarate (2OG) and Fe(II)-dependent oxygenase superfamily protein
GSVIVG01027750001	AT1G06620						0.552	0			induced	0	0	0	0	7.19276	2.08439	2-oxoglutarate (2OG) and Fe(II)-dependent oxygenase superfamily protein
GSVIVG01027753001	AT1G06620		0.451	0.006			0.74	0			induced	0.682137	0.0937893	0	0	39.2643	22.6199	2-oxoglutarate (2OG) and Fe(II)-dependent oxygenase superfamily protein
GSVIVG01027755001	AT1G06620				0.943	0	-0.7	0			suppressed	8.13085	8.92228	162.982	39.402	112.387	212.031	2-oxoglutarate (2OG) and Fe(II)-dependent oxygenase superfamily protein
GSVIVG01027757001	AT1G06620		0.538	0.001	0.916	0	-0.633	0			suppressed	6.78344	2.50339	97.8721	8.87112	59.2617	133.913	2-oxoglutarate (2OG) and Fe(II)-dependent oxygenase superfamily protein
GSVIVG01028299001	AT1G06620		-0.571	0	0.388	0.019	0.838	0			induced	0.673708	5.31707	0.756541	0.132258	52.72	4.51267	2-oxoglutarate (2OG) and Fe(II)-dependent oxygenase superfamily protein
GSVIVG01031820001	AT3G19000				0.415	0.012	-0.425	0.01			suppressed	0	0	0	0	0	21.3374	2-oxoglutarate (2OG) and Fe(II)-dependent oxygenase superfamily protein
GSVIVG01031840001	AT3G19000				0.418	0.011	-0.65	0			suppressed	8.45928	9.60247	48.7545	40.1452	2.79167	14.2213	2-oxoglutarate (2OG) and Fe(II)-dependent oxygenase superfamily protein
GSVIVG01033875001	AT1G06620				-0.577	0					suppressed	0.682137	0.3699	0.841496	1.52703	10.0643	18.7221	2-oxoglutarate (2OG) and Fe(II)-dependent oxygenase superfamily protein
GSVIVG01038652001	AT5G24530	DMR6	-0.357	0.032	0.808	0	-0.464	0.004			suppressed	1.01899	2.50602	172.159	16.4578	94.5117	213.482	2-oxoglutarate (2OG) and Fe(II)-dependent oxygenase superfamily protein
GSVIVG01003477001	AT5G47760	ATPGLP2	0.518	0.001	0.93	0	-0.919	0			suppressed	22.3546	12.6607	36.7178	14.8158	16.7702	50.2096	2-phosphoglycolate phosphatase 2
GSVIVG01001182001	AT3G22630	PBD1			0.399	0.016					induced	664.459	1061.61	645.589	493.625	324.544	165.463	20S proteasome beta subunit D1
GSVIVG01027510001	AT3G61140	AtCSN1	-0.454	0.005	0.745	0	0.589	0			induced	134.957	254.578	235.47	106.934	161.566	87.4293	26S proteasome, regulatory subunit Rpn7;Proteasome component (PCI) domain
GSVIVG01021425001	AT5G46290	KAS1			-0.773	0					induced	139.652	123.055	46.0809	91.1806	53.1024	25.3237	3-ketoacyl-acyl carrier protein synthase I
GSVIVG01013708001	AT2G26640	KCS11			-0.876	0				suppressed		13.5205	21.4427	0.049363	7.12057	0	0	3-ketoacyl-CoA synthase 11
GSVIVG01015472001	AT2G26640	KCS11	0.444	0.007	0.556	0	-0.451	0.006			suppressed	21.3061	16.1178	47.5274	31.269	68.7821	117.231	3-ketoacyl-CoA synthase 11
GSVIVG01032613001	AT2G46720	HIC	0.655	0	-0.685	0				suppressed		38.8225	17.3475	33.4001	97.2137	0.109314	0	3-ketoacyl-CoA synthase 13
GSVIVG01000708001	AT1G04220	KCS2	-0.51	0.001			-0.438	0.007	suppressed			1.70113	15.5287	0.0849544	0.983561	35.3207	32.6323	3-ketoacyl-CoA synthase 2
GSVIVG01011900001	AT1G68530	CER6	0.36	0.031	-0.791	0				suppressed		17.6007	10.6938	0.098726	27.5016	0	0	3-ketoacyl-CoA synthase 6
GSVIVG01018539001	AT1G68530	CER6	0.757	0	-0.591	0	-0.354	0.034	induced			70.7312	15.8311	0	2.91949	0	0	3-ketoacyl-CoA synthase 6
GSVIVG01031728001	AT4G34030	MCCB			0.604	0					suppressed	32.2118	31.8078	62.2151	36.062	46.6849	74.3656	3-methylcrotonyl-CoA carboxylase
GSVIVG01016906001	AT2G25910				-0.925	0	0.462	0.005			induced	27.4875	30.9821	9.97615	32.7145	41.6012	18.7996	3\'-5\' exonuclease domain-containing protein / K homology domain-containing protein / KH domain-containing protein
GSVIVG01025209001	AT4G27490	RRP41L			0.503	0.002	0.509	0.002			induced	27.7695	47.986	42.2901	12.5651	39.5308	21.2963	3\'-5\'-exoribonuclease family protein
GSVIVG01007596001	AT4G24770	ATRBP31	0.686	0	-0.777	0	0.602	0			induced	714.65	310.166	635.721	1189.08	38.478	10.1182	31-kDa RNA binding protein
GSVIVG01025697001	AT4G24770	ATRBP31	0.693	0	-0.862	0	0.896	0			induced	805.083	338.157	504.909	1080.23	65.4724	32.001	31-kDa RNA binding protein
GSVIVG01029182001	AT1G51680	4CL.1	0.778	0	0.617	0	-0.681	0			suppressed	1.01899	0	0.233043	0	1.01324	7.90425	4-coumarate:CoA ligase 1
GSVIVG01018936001	AT2G18250	ATCOAD	0.363	0.029	-0.616	0	-0.724	0			suppressed	92.8796	56.2308	70.1097	82.8444	101.875	163.847	4-phosphopantetheine adenylyltransferase
GSVIVG01010170001	AT3G02360				0.743	0	-0.774	0			suppressed	39.0037	22.9793	84.3393	39.1137	38.9153	94.6275	6-phosphogluconate dehydrogenase family protein
GSVIVG01033233001	AT2G41540	GPDHC1			-0.907	0	-0.475	0.003		suppressed		19.6387	19.0226	4.77569	94.2625	14.357	20.5282	6-phosphogluconate dehydrogenase family protein
GSVIVG01012236001	AT1G13700	PGL1	-0.522	0.001					suppressed			44.8482	142.809	67.1617	41.8819	133.119	115.82	6-phosphogluconolactonase 1
GSVIVG01027436001	AT5G24510				-0.423	0.01					induced	204.311	139.983	12.4937	32.7994	53.9769	26.8498	60S acidic ribosomal protein family
GSVIVG01008832001	AT1G21710	ATOGG1	-0.451	0.006			0.515	0.001			induced	28.4306	42.591	49.3378	52.3811	31.6527	16.687	8-oxoguanine-DNA glycosylase 1
GSVIVG01008088001	AT5G40010	AATP1	0.417	0.011	0.644	0	0.698	0			induced	0.341068	0	0.551041	0	18.6387	8.68145	AAA-ATPase 1
GSVIVG01032556001	AT5G40010	AATP1	0.524	0.001	0.663	0	-0.747	0			suppressed	1.01478	0.560107	31.3269	8.70998	1.13265	6.10721	AAA-ATPase 1
GSVIVG01007580001	AT4G24790				-0.753	0					induced	33.9846	34.9029	0.819676	2.51059	9.08051	3.20549	AAA-type ATPase family protein
GSVIVG01011251001	AT2G27600	ATSKD1					-0.739	0			suppressed	28.8096	31.4931	41.1997	55.0257	38.0509	62.0281	AAA-type ATPase family protein
GSVIVG01018945001	AT2G18330		0.445	0.007							induced	90.9719	64.0495	48.3181	36.1082	36.1034	18.7504	AAA-type ATPase family protein
GSVIVG01024407001	AT5G16930		0.5	0.002	0.564	0					induced	127.592	85.2503	107.902	66.375	52.5457	29.0546	AAA-type ATPase family protein
GSVIVG01031377001	AT1G59870	ABCG36	-0.361	0.031	0.746	0	-0.73	0			suppressed	4.76653	12.8325	36.9865	9.3522	6.23923	22.1137	ABC-2 and Plant PDR ABC-type transporter family protein
GSVIVG01022346001	AT2G13610	ABCG5	0.732	0							induced	35.513	14.8985	8.76623	3.55422	34.4049	9.68487	ABC-2 type transporter family protein
GSVIVG01022526001	AT5G06530	ABCG22			-0.772	0	0.575	0			induced	41.9848	69.4753	36.874	112.6	40.8948	15.0641	ABC-2 type transporter family protein
GSVIVG01028809001	AT5G52860	ABCG8			-0.921	0					induced	363.007	469.736	0.233043	270.227	232.97	38.2633	ABC-2 type transporter family protein
GSVIVG01038564001	AT5G24310	ABIL3			0.685	0	-0.669	0			suppressed	11.5247	15.3596	21.9808	8.97218	7.42149	17.2854	ABL interactor-like protein 3
GSVIVG01031023001	AT1G67080	ABA4			-0.548	0.001					induced	53.9349	66.8579	60.2819	65.7715	45.1545	23.3333	abscisic acid (aba)-deficient 4
GSVIVG01026962001	AT3G61510	ACS1			0.37	0.026	-0.741	0			suppressed	0	0.466318	0.649767	0.132258	0.427158	15.1727	ACC synthase 1
GSVIVG01025444001	AT4G25650	ACD1-LIKE					0.509	0.002			induced	5.7813	6.90098	1.17899	1.1447	2.52344	0.315623	ACD1-like
GSVIVG01000137001	AT4G37560				-0.653	0	0.831	0			induced	0.341068	1.11759	2.2673	3.40521	12.0311	2.73205	Acetamidase/Formamidase family protein
GSVIVG01000140001	AT4G37560				0.714	0	0.754	0			induced	23.0957	30.1853	148.274	52.5636	113.39	49.3767	Acetamidase/Formamidase family protein
GSVIVG01032938001	AT5G36880	ACS	-0.413	0.012	0.857	0	-0.805	0			suppressed	105.006	150.291	312.235	159.584	120.652	348.198	acetyl-CoA synthetase
GSVIVG01030476001	AT3G21610				0.635	0	-0.791	0			suppressed	4.08018	3.8217	3.76661	1.01244	3.92432	22.328	Acid phosphatase/vanadium-dependent haloperoxidase-related protein
GSVIVG01019746001	AT1G63680	APG13	0.656	0	-0.852	0					induced	1211.75	386.778	275.969	704.403	64.3499	31.3342	acid-amino acid ligases;ligases;ATP binding;ATP binding;ligases
GSVIVG01000917001	AT1G69040	ACR4	0.37	0.026	0.74	0	-0.709	0			suppressed	11.8489	11.3608	18.0524	8.12088	13.7103	31.7703	ACT domain repeat 4
GSVIVG01033053001	AT3G01990	ACR6	-0.691	0			-0.817	0			suppressed	6.45923	19.744	42.863	39.7797	12.3397	47.9984	ACT domain repeat 6
GSVIVG01008728001	AT4G35780	STY17	-0.516	0.001	-0.628	0					suppressed	6.44658	11.2854	0.572861	1.26252	14.4764	29.4761	ACT-like protein tyrosine kinase family protein
GSVIVG01023958001	AT4G38470	STY46	0.622	0	-0.627	0					suppressed	58.9539	23.6464	49.3113	84.8376	201.361	350.079	ACT-like protein tyrosine kinase family protein
GSVIVG01035879001	AT5G25320				0.88	0					suppressed	0.341068	0.463689	5.66887	0	16.5305	91.2533	ACT-like superfamily protein
GSVIVG01016952001	AT1G52080	AR791	0.372	0.026	0.553	0					suppressed	22.7546	13.1113	13.7599	10.2203	58.896	127.726	actin binding protein family
GSVIVG01027807001	AT2G31200	ADF6	-0.517	0.001	0.836	0	-0.887	0			suppressed	42.0649	51.1828	64.3112	31.3994	56.3129	111.213	actin depolymerizing factor 6
GSVIVG01028324001	AT2G31200	ADF6	0.725	0	0.911	0	-0.387	0.02		induced		23.0199	14.7889	160.537	16.4197	56.5921	85.5201	actin depolymerizing factor 6
GSVIVG01031126001	AT3G05470		0.751	0	-0.686	0	-0.408	0.013		suppressed		31.1465	13.9527	0.18368	8.20288	0.645786	1.72407	Actin-binding FH2 (formin homology 2) family protein
GSVIVG01035272001	AT1G65890	AAE12	-0.756	0	0.761	0			suppressed			0.336854	11.9341	124.556	9.15988	9.48835	6.48395	acyl activating enzyme 12
GSVIVG01009541001	AT4G37070	AtPLAIVA					-0.509	0.002			suppressed	0	0.3699	0	0	0	2.09625	Acyl transferase/acyl hydrolase/lysophospholipase superfamily protein
GSVIVG01004951001	AT4G13050				-0.726	0					induced	90.6519	151.636	44.7767	115.063	40.1186	21.1385	Acyl-ACP thioesterase
GSVIVG01025429001	AT1G55320	AAE18			0.609	0	-0.833	0			suppressed	47.0039	51.0627	64.9586	47.915	59.2543	101.747	acyl-activating enzyme 18
GSVIVG01025430001	AT1G55320	AAE18			0.654	0					suppressed	5.43602	5.86667	5.8801	1.96712	17.1074	30.3454	acyl-activating enzyme 18
GSVIVG01035031001	AT3G16910	AAE7	-0.407	0.014	0.827	0	0.748	0			induced	0	1.02117	8.70881	1.29139	32.3398	11.2511	acyl-activating enzyme 7
GSVIVG01016243001	AT2G39030	NATA1									induced	0	0	0.049363	0	110.996	49.2718	Acyl-CoA N-acyltransferases (NAT) superfamily protein
GSVIVG01018002001	AT3G22560		0.658	0	0.668	0	-0.525	0.001			suppressed	0.336854	0	9.07045	0.396775	0.109314	1.88188	Acyl-CoA N-acyltransferases (NAT) superfamily protein
GSVIVG01020650001	AT1G06290	ACX3			0.837	0	-0.756	0			suppressed	63.6657	80.0253	174.064	90.3473	162.859	252.276	acyl-CoA oxidase 3
GSVIVG01011175001	AT3G51840	ACX4			0.938	0	-0.787	0			suppressed	13.55	9.57618	43.9043	14.657	82.7708	128.871	acyl-CoA oxidase 4
GSVIVG01011877001	AT1G68300				0.78	0	0.561	0			induced	38.3721	72.4037	261.039	93.3506	69.9525	28.3924	Adenine nucleotide alpha hydrolases-like superfamily protein
GSVIVG01012253001	AT2G03720	MRH6			-0.893	0				suppressed		3.04854	7.80995	0.049363	8.19075	1.01324	2.14094	Adenine nucleotide alpha hydrolases-like superfamily protein
GSVIVG01028109001	AT3G62550				0.766	0	-0.448	0.006		induced		5.7813	4.74119	2298.06	16.6385	26.536	42.9548	Adenine nucleotide alpha hydrolases-like superfamily protein
GSVIVG01031228001	AT3G62550				0.778	0					suppressed	3.74332	1.77148	5.75383	1.10138	6.58737	25.8236	Adenine nucleotide alpha hydrolases-like superfamily protein
GSVIVG01034055001	AT3G53990				0.79	0	0.556	0		induced	induced	50.6464	68.7197	704.626	165.432	162.097	76.9198	Adenine nucleotide alpha hydrolases-like superfamily protein
GSVIVG01035248001	AT3G03270				0.653	0	0.742	0			induced	5.0781	6.98162	13.1917	8.73886	399.293	259.962	Adenine nucleotide alpha hydrolases-like superfamily protein
GSVIVG01009358001	AT1G27450	APT1					-0.783	0			suppressed	25.8622	23.0293	15.6404	17.7497	41.6086	84.6079	adenine phosphoribosyl transferase 1
GSVIVG01012654001	AT4G04880		0.691	0			-0.789	0			suppressed	99.6841	60.297	39.147	47.5621	39.4838	66.7788	adenosine/AMP deaminase family protein
GSVIVG01029151001	AT5G57590	BIO1			-0.929	0	0.548	0.001			induced	78.4451	80.5214	37.0954	87.426	29.7356	11.4701	adenosylmethionine-8-amino-7-oxononanoate transaminases
GSVIVG01010361001	AT5G63400	ADK1			-0.339	0.043	-0.84	0			suppressed	11.5036	12.2882	2.00671	2.51059	13.2933	30.7951	adenylate kinase 1
GSVIVG01000224001	AT1G10630	ARFA1F			0.582	0	-0.569	0			suppressed	1.01899	1.11759	10.7763	7.2407	2.64285	10.5989	ADP-ribosylation factor A1F
GSVIVG01032451001	AT1G10630	ARFA1F			0.786	0					suppressed	77.3716	43.0853	142.969	46.53	91.1458	153.959	ADP-ribosylation factor A1F
GSVIVG01009747001	AT1G27680	APL2			-0.866	0	-0.792	0			suppressed	74.066	98.6911	34.2334	133.309	31.4543	73.9433	ADPGLC-PPase large subunit
GSVIVG01009576001	AT4G33300	ADR1-L1	-0.356	0.033	0.713	0	-0.626	0			suppressed	31.7654	70.6814	240.362	123.724	56.2725	116.315	ADR1-like 1
GSVIVG01008560001	AT2G45660	AGL20									suppressed	0	0	0	0.146696	3.95374	35.0761	AGAMOUS-like 20
GSVIVG01003864001	AT4G37940	AGL21			0.466	0.004					suppressed	0	0	0.134317	0	9.83561	23.3898	AGAMOUS-like 21
GSVIVG01018446001	AT5G62165	AGL42	-0.519	0.001	-0.57	0				suppressed		2.03798	15.5393	0.551041	17.9854	26.9154	32.6442	AGAMOUS-like 42
GSVIVG01018450001	AT2G45650	AGL6	-0.718	0	-0.638	0			suppressed			0	79.1408	0.296178	4.68448	0.536472	1.58267	AGAMOUS-like 6
GSVIVG01029219001	AT5G57390	AIL5					-0.763	0			suppressed	58.0066	47.3996	6.3875	6.92824	14.4351	28.0138	AINTEGUMENTA-like 5
GSVIVG01004084001	AT1G70580	AOAT2	0.724	0	0.8	0					suppressed	162.865	78.0697	3024.29	729.734	188.659	593.354	alanine-2-oxoglutarate aminotransferase 2
GSVIVG01037237001	AT2G13360	AGT	0.87	0	0.826	0					suppressed	107.276	28.3148	1558.66	561.022	92.3364	182.381	alanine:glyoxylate aminotransferase
GSVIVG01034556001	AT1G76010		0.604	0	-0.894	0				suppressed		629.351	381.898	45.9213	452.215	65.3328	38.7295	Alba DNA/RNA-binding protein
GSVIVG01010024001	AT1G77120	ADH	0.638	0	-0.602	0	-0.686	0			suppressed	42.726	29.4894	53.6497	70.7125	2.36452	37.0045	alcohol dehydrogenase 1
GSVIVG01010027001	AT1G77120	ADH					-0.533	0.001			suppressed	69.043	76.2062	25.2549	30.8722	85.8188	263.848	alcohol dehydrogenase 1
GSVIVG01026505001	AT1G77120	ADH			0.792	0	0.729	0			induced	4.4086	8.19563	11.9714	3.17189	38.2787	7.17175	alcohol dehydrogenase 1
GSVIVG01026507001	AT1G77120	ADH					0.919	0			induced	2.72012	4.46246	2.27535	1.3659	367.841	21.7935	alcohol dehydrogenase 1
GSVIVG01026508001	AT1G77120	ADH			0.722	0					induced	2.37484	3.99614	5.1672	0.969123	10.5209	3.34688	alcohol dehydrogenase 1
GSVIVG01026510001	AT1G77120	ADH	-0.399	0.016	0.787	0	-0.559	0		induced		20.704	33.9053	40.5614	10.1914	63.3981	80.0733	alcohol dehydrogenase 1
GSVIVG01023590001	AT2G24270	ALDH11A3	0.687	0	0.558	0	-0.518	0.001			suppressed	484.814	235.625	849.153	616.371	14.5058	31.2731	aldehyde dehydrogenase 11A3
GSVIVG01020224001	AT3G48000	ALDH2			0.926	0	-0.682	0			suppressed	64.79	53.3312	308.67	28.1358	53.8777	376.798	aldehyde dehydrogenase 2B4
GSVIVG01008845001	AT1G44170	ALDH3H1			0.952	0	0.532	0.001			induced	48.4778	42.4788	210.328	55.7015	216.568	130.455	aldehyde dehydrogenase 3H1
GSVIVG01025879001	AT1G04580	AAO4	0.407	0.014	0.866	0	0.816	0			induced	0.341068	0.0937893	17.6528	0	28.9822	7.83127	aldehyde oxidase 4
GSVIVG01005613001	AT3G49640		-0.385	0.02	0.581	0	-0.401	0.015		induced		3.06119	5.03308	4.69306	0.543472	1.08304	1.43672	Aldolase-type TIM barrel family protein
GSVIVG01015759001	AT5G64250		0.689	0			-0.733	0			suppressed	101.259	64.6061	127.881	136.462	301.914	619.522	Aldolase-type TIM barrel family protein
GSVIVG01032393001	AT5G14500				0.728	0				induced		21.0662	18.3451	378.174	79.1747	251.335	253.037	aldose 1-epimerase family protein
GSVIVG01030431001	AT5G16970	AER			-0.87	0					induced	68.8323	86.0628	19.3875	58.3402	48.0555	20.8201	alkenal reductase
GSVIVG01025217001	AT1G08080	ACA7	0.74	0	0.509	0.002	-0.715	0			suppressed	0.336854	0	0.49363	0	12.9855	96.0779	alpha carbonic anhydrase 7
GSVIVG01020069001	AT1G69830	AMY3	-0.343	0.04	0.37	0.026	-0.572	0			suppressed	58.6845	74.1455	352.088	243.807	92.0884	139.913	alpha-amylase-like 3
GSVIVG01006484001	AT5G08370	AGAL2	-0.661	0	-0.865	0	-0.744	0		suppressed		52.8864	78.6561	0.233043	56.856	6.28884	12.4853	alpha-galactosidase 2
GSVIVG01034333001	AT5G08370	AGAL2			-0.426	0.01	0.585	0			induced	0	0	0	0.146696	3.47785	0	alpha-galactosidase 2
GSVIVG01018468001	AT2G28100	ATFUC1			-0.918	0					induced	11.8278	13.1402	0.685358	30.4927	69.2378	17.923	alpha-L-fucosidase 1
GSVIVG01007826001	AT5G13690	CYL1					0.702	0			induced	10.8425	6.98951	5.48859	5.38677	50.5228	15.8532	alpha-N-acetylglucosaminidase family / NAGLU family
GSVIVG01011904001	AT1G68560	ATXYL1	-0.694	0	-0.856	0					induced	93.8311	160.764	19.5161	171.378	49.416	21.6822	alpha-xylosidase 1
GSVIVG01000397001	AT1G73480		0.635	0	-0.875	0	0.614	0			induced	14.2153	9.59984	4.04902	27.732	31.7243	12.3367	alpha/beta-Hydrolases superfamily protein
GSVIVG01003728001	AT2G24280		-0.739	0	0.51	0.001				induced		80.3612	121.9	195.535	40.631	0.486864	0.315623	alpha/beta-Hydrolases superfamily protein
GSVIVG01005971001	AT2G39420				0.778	0	-0.612	0			suppressed	4.43389	3.16781	62.4284	18.8944	74.8708	131.17	alpha/beta-Hydrolases superfamily protein
GSVIVG01006452001	AT4G02340				0.811	0					suppressed	1.36006	1.21137	7.63767	1.74823	7.37188	21.6639	alpha/beta-Hydrolases superfamily protein
GSVIVG01009315001	AT1G27480				-0.922	0					induced	11.8278	24.6623	5.99259	40.5975	13.9307	5.18862	alpha/beta-Hydrolases superfamily protein
GSVIVG01009348001	AT3G03990						0.821	0			induced	74.7063	60.979	208.67	177.765	267.985	102.42	alpha/beta-Hydrolases superfamily protein
GSVIVG01009480001	AT5G42930				-0.659	0	0.594	0			induced	0.677922	1.95643	2.19039	7.5029	24.5416	2.47299	alpha/beta-Hydrolases superfamily protein
GSVIVG01009528001	AT1G47480				0.727	0	-0.752	0			suppressed	2.70747	2.6936	69.4509	56.8467	11.1676	36.2209	alpha/beta-Hydrolases superfamily protein
GSVIVG01011089001	AT3G23600				0.95	0	-0.635	0			suppressed	19.3735	28.3981	123.956	19.7648	67.937	131.622	alpha/beta-Hydrolases superfamily protein
GSVIVG01011091001	AT3G23600				0.896	0	0.47	0.004		induced		1.01899	0.554849	173.457	3.01075	0.437256	0	alpha/beta-Hydrolases superfamily protein
GSVIVG01012000001	AT1G26120	ICME-LIKE1			-0.941	0					suppressed	16.9649	14.8827	9.90497	17.692	10.7294	25.965	alpha/beta-Hydrolases superfamily protein
GSVIVG01013058001	AT1G32190						0.867	0			induced	7.49507	9.98026	1.20886	0.425651	10.5108	1.56625	alpha/beta-Hydrolases superfamily protein
GSVIVG01015426001	AT3G24420		0.81	0	0.891	0	0.815	0		induced	induced	16.5817	7.35678	115.468	15.3448	47.3426	10.7047	alpha/beta-Hydrolases superfamily protein
GSVIVG01017215001	AT1G15490										induced	138.039	144.702	46.4828	77.5771	123.268	71.8261	alpha/beta-Hydrolases superfamily protein
GSVIVG01018184001	AT3G51000		0.414	0.012	0.818	0	-0.747	0			suppressed	8.82985	5.66594	14.9332	3.61197	8.43473	31.9773	alpha/beta-Hydrolases superfamily protein
GSVIVG01018861001	AT3G51000		0.618	0	0.842	0					suppressed	3.38961	1.67506	15.8781	1.49816	66.3065	109.06	alpha/beta-Hydrolases superfamily protein
GSVIVG01019660001	AT4G24140				-0.868	0	-0.358	0.032		suppressed		32.9825	32.1216	0.049363	34.3282	12.9855	16.6258	alpha/beta-Hydrolases superfamily protein
GSVIVG01020725001	AT2G42690				-0.672	0	-0.825	0			suppressed	42.0059	34.6969	185.73	374.381	17.1882	49.3922	alpha/beta-Hydrolases superfamily protein
GSVIVG01021565001	AT1G30370	DLAH					-0.733	0			suppressed	0	0	0	0	0.158922	8.24359	alpha/beta-Hydrolases superfamily protein
GSVIVG01022123001	AT5G42930		-0.345	0.039			-0.719	0			suppressed	0.336854	1.39895	0.049363	0.146696	33.9189	92.0186	alpha/beta-Hydrolases superfamily protein
GSVIVG01022510001	AT5G06570						-0.702	0			suppressed	0	0.0937893	0.148089	0.146696	6.55707	28.4416	alpha/beta-Hydrolases superfamily protein
GSVIVG01023622001	AT4G30610	BRS1	-0.723	0	-0.885	0	-0.395	0.017		suppressed		7.46136	15.662	0.254863	52.6474	9.19992	9.24428	alpha/beta-Hydrolases superfamily protein
GSVIVG01027568001	AT2G45600		0.55	0.001	0.782	0	-0.605	0			suppressed	1.01478	0	48.8876	17.5187	5.40511	13.2835	alpha/beta-Hydrolases superfamily protein
GSVIVG01031026001	AT5G16120		-0.755	0	-0.512	0.001	-0.814	0			suppressed	5.76866	15.9302	25.9322	29.4918	8.80306	39.0177	alpha/beta-Hydrolases superfamily protein
GSVIVG01031775001	AT2G03550		-0.531	0.001	-0.792	0					induced	28.4685	76.4569	5.17059	46.016	11.1768	4.61393	alpha/beta-Hydrolases superfamily protein
GSVIVG01031776001	AT1G47480				0.746	0	-0.646	0		induced		37.3826	41.7521	52.2563	5.41796	13.0443	22.5442	alpha/beta-Hydrolases superfamily protein
GSVIVG01031980001	AT2G18360		-0.641	0			-0.761	0	suppressed		suppressed	3.04854	29.0257	0.282406	0.264517	3.57707	37.1878	alpha/beta-Hydrolases superfamily protein
GSVIVG01034414001	AT3G19970						-0.665	0			suppressed	17.5965	20.5022	10.0922	14.6957	8.34561	17.954	alpha/beta-Hydrolases superfamily protein
GSVIVG01035112001	AT4G02340		0.554	0	0.701	0	0.836	0			induced	1.70113	0.278739	1.33513	0.132258	6.06011	1.40844	alpha/beta-Hydrolases superfamily protein
GSVIVG01035113001	AT4G02340		0.534	0.001	0.84	0	0.78	0		induced	induced	1.69691	0.3699	61.9888	5.56466	41.818	16.4635	alpha/beta-Hydrolases superfamily protein
GSVIVG01035608001	AT5G11650				0.908	0	-0.69	0			suppressed	16.6281	25.9885	61.0718	20.9262	31.7436	67.2331	alpha/beta-Hydrolases superfamily protein
GSVIVG01035817001	AT5G20060				0.744	0	0.537	0.001		induced		12.9016	7.27088	56.3062	7.79398	14.8926	10.6883	alpha/beta-Hydrolases superfamily protein
GSVIVG01036138001	AT3G44510										suppressed	0	0	0	0	0.596178	6.6372	alpha/beta-Hydrolases superfamily protein
GSVIVG01036396001	AT4G10030				-0.787	0	0.701	0			induced	81.814	88.398	53.8749	128.024	123.495	66.9695	alpha/beta-Hydrolases superfamily protein
GSVIVG01036591001	AT5G06570		-0.398	0.016	0.62	0	-0.713	0			suppressed	5.77287	16.2221	28.628	5.33133	14.6942	33.3557	alpha/beta-Hydrolases superfamily protein
GSVIVG01037525001	AT5G06570						0.855	0			induced	3.39383	6.04636	0.430495	1.23364	134.039	17.2735	alpha/beta-Hydrolases superfamily protein
GSVIVG01022814001	AT3G22370	AOX1A	0.693	0	0.844	0	-0.597	0			suppressed	5.09495	1.01854	68.6144	2.42396	26.299	71.6582	alternative oxidase 1A
GSVIVG01022812001	AT1G32350	AOX1D	-0.332	0.048	0.583	0	-0.712	0			suppressed	0	0.278739	74.7644	18.3937	2.96069	28.7436	alternative oxidase 1D
GSVIVG01019447001	AT1G18420				0.632	0				induced		0	0.0937893	38.7084	7.65191	0.327942	0.315623	Aluminium activated malate transporter family protein
GSVIVG01037569001	AT1G08440		-0.388	0.019	-0.663	0	-0.42	0.011		suppressed		10.8173	23.4851	0.169909	7.80842	3.69648	4.97881	Aluminium activated malate transporter family protein
GSVIVG01002031001	AT4G27450										suppressed	32.4813	64.6614	3.55306	10.1024	53.5203	168.913	Aluminium induced protein with YGL and LRDR motifs
GSVIVG01007435001	AT4G27450										suppressed	2.69905	3.25108	0.707178	0.940247	4.43138	19.9262	Aluminium induced protein with YGL and LRDR motifs
GSVIVG01014386001	AT4G27450				0.505	0.002	-0.451	0.006			suppressed	1.70113	2.31844	14.9355	6.904	66.5866	324.434	Aluminium induced protein with YGL and LRDR motifs
GSVIVG01017899001	AT5G19140	AILP1			0.649	0	-0.567	0			suppressed	58.9877	67.7888	157.832	81.1956	103.644	360.133	Aluminium induced protein with YGL and LRDR motifs
GSVIVG01025576001	AT2G37330	ALS3			-0.844	0	0.907	0			induced	89.4562	101.851	27.7048	228.098	90.8306	13.9193	aluminum sensitive 3
GSVIVG01024064001	AT4G34880						0.704	0			induced	0	0	0	0	7.10364	0.445156	Amidase family protein
GSVIVG01024065001	AT4G34880						0.822	0			induced	1.01056	3.4334	0.0849545	0.132258	13.511	3.19363	Amidase family protein
GSVIVG01013488001	AT3G55850	LAF3					0.634	0			induced	59.6066	64.9918	89.5303	65.261	44.8275	19.066	Amidohydrolase family
GSVIVG01022321001	AT5G09220	AAP2			-0.506	0.002					induced	9.52462	12.7755	0.148089	1.1447	32.4978	15.6553	amino acid permease 2
GSVIVG01024038001	AT5G09220	AAP2	0.72	0	-0.881	0	-0.457	0.005			suppressed	5.07388	0.742428	1.047	8.45759	3.42736	20.8092	amino acid permease 2
GSVIVG01014771001	AT5G23810	AAP7					-0.475	0.003			suppressed	11.1836	12.8772	5.59304	7.33945	11.5241	26.2259	amino acid permease 7
GSVIVG01014772001	AT5G23810	AAP7									suppressed	9.14563	14.4971	32.1074	40.7823	12.0311	27.6298	amino acid permease 7
GSVIVG01022800001	AT1G31830	PUT2	0.737	0	0.64	0				induced		0.336854	0	19.2934	2.64285	0	0	Amino acid permease family protein
GSVIVG01021609001	AT4G21120	AAT1	-0.522	0.001	0.72	0	0.875	0		induced	induced	1.70113	5.20488	290.427	75.5529	80.286	22.6883	amino acid transporter 1
GSVIVG01037606001	AT2G38710						-0.653	0			suppressed	6.79187	3.81644	0.551041	0.983561	18.4091	40.2136	AMMECR1 family
GSVIVG01001853001	AT4G13510	AMT1;1			0.825	0	-0.649	0			suppressed	11.2258	13.1323	56.715	34.1093	13.3135	25.6275	ammonium transporter 1;1
GSVIVG01019771001	AT3G48990	AAE3			0.543	0.001	-0.777	0			suppressed	11.171	15.3517	9.80857	4.56666	8.56424	25.3684	AMP-dependent synthetase and ligase family protein
GSVIVG01028940001	AT3G48990	AAE3	0.39	0.019	0.863	0					suppressed	4.38753	1.11233	139.526	20.3585	18.6874	72.5148	AMP-dependent synthetase and ligase family protein
GSVIVG01031500001	AT4G05160		-0.43	0.009	0.464	0.004	-0.627	0			suppressed	43.046	68.8397	111.429	96.9984	125.065	230.925	AMP-dependent synthetase and ligase family protein
GSVIVG01033207001	AT1G21540		0.518	0.001	-0.669	0				suppressed		7.46557	3.26948	0	9.81654	0	0	AMP-dependent synthetase and ligase family protein
GSVIVG01033214001	AT1G75960				0.84	0	-0.622	0			suppressed	19.7019	38.6413	251.298	74.8292	74.1964	133.035	AMP-dependent synthetase and ligase family protein
GSVIVG01022319001	AT3G48150	APC8			-0.894	0					induced	32.1276	46.4644	7.88448	24.4279	8.75257	2.93456	anaphase-promoting complex subunit 8
GSVIVG01001636001	AT4G03500				0.826	0					induced	0	0	6.39894	0	6.32923	1.1658	Ankyrin repeat family protein
GSVIVG01001892001	AT3G18670				0.833	0	-0.732	0		induced		0.336854	1.0238	58.2599	2.71736	0.695394	2.80047	Ankyrin repeat family protein
GSVIVG01005098001	AT5G35810				-0.784	0	-0.667	0			suppressed	3.06119	1.21137	0.134317	4.50659	3.11962	15.4436	Ankyrin repeat family protein
GSVIVG01005100001	AT3G18670		-0.486	0.003	-0.794	0	-0.811	0			suppressed	389.015	556.252	2.81029	277.457	42.8717	135.769	Ankyrin repeat family protein
GSVIVG01005243001	AT3G18670		0.395	0.017			0.833	0			induced	2.02955	0.372528	229.135	188.85	6.51756	0.833755	Ankyrin repeat family protein
GSVIVG01006748001	AT3G18670				-0.447	0.006	-0.49	0.002			suppressed	2.37905	1.21137	1.01713	3.15745	4.65001	22.4457	Ankyrin repeat family protein
GSVIVG01010330001	AT3G01750										induced	62.2719	71.0881	192.068	187.162	49.2597	16.2865	Ankyrin repeat family protein
GSVIVG01010730001	AT4G03500										induced	0	0	0	0.132258	4.22197	0.518132	Ankyrin repeat family protein
GSVIVG01015125001	AT3G09550						-0.748	0			suppressed	4.07596	7.33838	7.37708	0.690168	59.0953	536.636	Ankyrin repeat family protein
GSVIVG01015136001	AT2G01680						-0.796	0			suppressed	0.341068	0.18495	0.353589	0	4.20266	37.9012	Ankyrin repeat family protein
GSVIVG01015139001	AT5G51160		0.477	0.003			-0.76	0			suppressed	0.677922	0.187579	1.25822	0.146696	5.33531	55.3945	Ankyrin repeat family protein
GSVIVG01015141001	AT5G54620		-0.484	0.003			-0.586	0			suppressed	0	1.11759	0.748493	0.529034	3.12971	27.3707	Ankyrin repeat family protein
GSVIVG01018305001	AT5G51160				0.544	0.001	-0.767	0			suppressed	0	0	0.0849545	0	0.37755	2.90172	Ankyrin repeat family protein
GSVIVG01018306001	AT5G51160						-0.801	0			suppressed	0	0	0.707178	0	2.2754	12.7161	Ankyrin repeat family protein
GSVIVG01023767001	AT3G18670				-0.87	0				suppressed		4.08439	2.88644	0.389181	27.8187	0.158922	0.129533	Ankyrin repeat family protein
GSVIVG01025592001	AT3G09550		-0.585	0	0.503	0.002	-0.683	0			suppressed	81.456	122.382	183.169	141.063	203.125	339.862	Ankyrin repeat family protein
GSVIVG01032765001	AT2G03430				-0.905	0	0.599	0			induced	13.2258	14.2525	55.5611	153.067	11.4358	5.2169	Ankyrin repeat family protein
GSVIVG01035638001	AT1G10340				0.476	0.003	-0.628	0			suppressed	3.04854	3.99877	15.4086	8.77986	6.01139	18.8069	Ankyrin repeat family protein
GSVIVG01037387001	AT1G14500				-0.866	0	-0.435	0.008		suppressed		9.12456	8.10184	0.805904	19.0146	0	1.10468	Ankyrin repeat family protein
GSVIVG01038267001	AT3G59910				0.882	0	0.669	0			induced	68.7649	94.1454	154.689	80.0647	96.7072	61.7836	Ankyrin repeat family protein
GSVIVG01022465001	AT5G12380	ANNAT8	-0.598	0			-0.724	0			suppressed	2.70326	10.9804	2.78507	4.11213	2.57305	7.99365	annexin 8
GSVIVG01027463001	AT2G46870	NGA1									induced	42.9153	79.0251	60.0511	134.297	34.8843	14.4849	AP2/B3-like transcriptional factor family protein
GSVIVG01033902001	AT2G36080	ABS2			0.476	0.003	-0.832	0			suppressed	7.76028	9.87069	29.8918	6.10813	7.29286	19.3251	AP2/B3-like transcriptional factor family protein
GSVIVG01030440001	AT4G21990	42828	-0.618	0	-0.759	0	-0.468	0.004	suppressed			104.88	578.982	24.674	155.743	21.469	23.0797	APS reductase 3
GSVIVG01024834001	AT3G54020	AtIPCS1			0.878	0				induced		0	0.554849	18.7928	0.67573	7.65021	10.5588	Arabidopsis Inositol phosphorylceramide synthase 1
GSVIVG01000687001	AT1G78440	ATGA2OX1	-0.799	0					suppressed		suppressed	1.01478	23.9356	7.26691	8.00538	37.1369	69.9688	Arabidopsis thaliana gibberellin 2-oxidase 1
GSVIVG01019779001	AT5G23850						-0.632	0			suppressed	0.336854	1.11759	1.78744	3.24639	10.5016	29.9094	Arabidopsis thaliana protein of unknown function (DUF821)
GSVIVG01026877001	AT5G23850		-0.748	0	-0.462	0.005	0.57	0			induced	17.6976	36.5393	0	0.704606	5.08639	0.647665	Arabidopsis thaliana protein of unknown function (DUF821)
GSVIVG01026878001	AT5G23850										induced	0	0.0937893	0	0	6.46796	0.991566	Arabidopsis thaliana protein of unknown function (DUF821)
GSVIVG01015262001	AT3G61640	AGP20	-0.58	0	-0.913	0					induced	5.08231	7.91952	2.53593	22.8263	9.15032	3.12065	arabinogalactan protein 20
GSVIVG01027049001	AT3G61640	AGP20			-0.726	0			suppressed		induced	50.4694	213.281	12.178	90.7388	81.045	12.0092	arabinogalactan protein 20
GSVIVG01028741001	AT3G61640	AGP20	-0.336	0.045	-0.529	0.001					induced	110.834	384.988	20.687	27.028	147.064	24.6213	arabinogalactan protein 20
GSVIVG01035565001	AT4G16130	ARA1	-0.476	0.003							suppressed	26.7337	49.0589	63.1574	42.7061	51.5342	106.884	arabinose kinase
GSVIVG01025529001	AT2G37500				-0.866	0					induced	112.644	126.183	27.7633	49.036	31.4644	18.6372	arginine biosynthesis protein ArgJ family
GSVIVG01016097001	AT1G16060	ADAP			-0.884	0	0.887	0		suppressed		3.05276	2.32633	0.049363	23.0476	11.4349	2.52954	ARIA-interacting double AP2 domain protein
GSVIVG01013439001	AT1G76510				-0.75	0	0.805	0			induced	167.4	186.681	51.3616	95.451	79.5291	37.2298	ARID/BRIGHT DNA-binding domain-containing protein
GSVIVG01007847001	AT5G62580		-0.366	0.028	-0.941	0					induced	53.3244	90.5507	2.85393	48.0957	85.422	48.3532	ARM repeat superfamily protein
GSVIVG01009347001	AT3G01400				0.549	0.001					suppressed	18.3039	20.7678	30.3795	24.9494	72.7165	143.035	ARM repeat superfamily protein
GSVIVG01017734001	AT4G15830		-0.333	0.047	-0.563	0					induced	31.9171	44.9594	0.784084	1.73148	8.17659	1.87002	ARM repeat superfamily protein
GSVIVG01017870001	AT5G18980		-0.476	0.003			0.73	0			induced	9.4867	21.1403	78.3208	68.5842	51.5931	30.277	ARM repeat superfamily protein
GSVIVG01020135001	AT1G27210				-0.891	0				suppressed	induced	99.8063	132.36	4.17761	76.0085	52.7938	20.6505	ARM repeat superfamily protein
GSVIVG01021200001	AT2G27430				-0.536	0.001	-0.805	0			suppressed	11.87	9.40437	2.63699	5.56234	7.10364	30.1073	ARM repeat superfamily protein
GSVIVG01024723001	AT1G76390	PUB43			0.864	0					suppressed	12.5732	16.2764	34.9556	15.7416	33.432	58.2999	ARM repeat superfamily protein
GSVIVG01032268001	AT2G07170		-0.491	0.002	-0.504	0.002					induced	47.143	65.9849	0.784084	10.6222	19.9891	7.03492	ARM repeat superfamily protein
GSVIVG01035894001	AT4G31890		-0.525	0.001	-0.91	0				suppressed	induced	192.917	371.565	3.53357	79.3127	36.4818	19.419	ARM repeat superfamily protein
GSVIVG01009381001	AT5G43120				0.457	0.005	-0.556	0			suppressed	1.35584	2.98286	11.7969	8.98662	6.0206	15.1608	ARM-repeat/Tetratricopeptide repeat (TPR)-like protein
GSVIVG01001133001	AT2G19640	ASHR2	0.498	0.002	0.378	0.023	0.759	0			induced	37.2604	29.2579	22.1186	18.4231	14.1577	3.78017	ASH1-related protein 2
GSVIVG01008982001	AT2G22250	AAT			0.649	0	-0.8	0			suppressed	10.1435	9.58406	26.7921	10.9249	28.0489	120.249	aspartate aminotransferase
GSVIVG01015367001	AT5G19550	AAT2	-0.668	0	0.916	0	-0.733	0		induced		41.3996	78.8796	277.743	37.678	137.364	156.566	aspartate aminotransferase 2
GSVIVG01017701001	AT1G11910	APA1			-0.938	0					induced	22.6999	17.8945	0.304226	15.4003	28.9748	9.81897	aspartic proteinase A1
GSVIVG01031327001	AT1G11910	APA1			-0.816	0	0.534	0.001			induced	34.195	29.6725	1.13767	19.7313	29.1723	3.3633	aspartic proteinase A1
GSVIVG01031329001	AT1G11910	APA1			-0.898	0	0.479	0.003			induced	101.415	88.6574	1.61986	62.5846	82.1119	14.3599	aspartic proteinase A1
GSVIVG01037685001	AT1G11910	APA1			-0.728	0	0.477	0.003			induced	82.938	86.424	13.6498	23.8099	52.9957	22.1273	aspartic proteinase A1
GSVIVG01003548001	AT5G66870	ASL1	0.595	0	-0.928	0	-0.513	0.001		suppressed		1.35163	0.557478	0	9.66004	2.2653	3.0194	ASYMMETRIC LEAVES 2-like 1
GSVIVG01013426001	AT2G33620		-0.365	0.028	-0.695	0	0.539	0.001			induced	196.812	302.399	75.239	103.348	95.9135	47.4492	AT hook motif DNA-binding family protein
GSVIVG01018513001	AT4G25320	AHL3									induced	105.908	104.77	74.5939	75.8208	85.1529	38.6921	AT hook motif DNA-binding family protein
GSVIVG01027617001	AT4G12080	AHL1			0.432	0.009	0.837	0			induced	202.834	214.003	50.7282	37.217	140.024	75.6418	AT-hook motif nuclear-localized protein 1
GSVIVG01033765001	AT4G12080	AHL1			0.68	0					induced	176.449	230.83	61.1266	16.4728	379.21	224.822	AT-hook motif nuclear-localized protein 1
GSVIVG01036210001	AT4G14465	AHL20			0.793	0	0.511	0.001			induced	1.36006	0.833588	4.71828	0	388.025	216.613	AT-hook motif nuclear-localized protein 20
GSVIVG01035323001	AT4G32830	AtAUR1	-0.377	0.023	-0.422	0.01					induced	103.086	161.194	5.7676	13.674	38.2282	16.3878	ataurora1
GSVIVG01017086001	AT3G16060				-0.917	0	-0.365	0.029		suppressed		107.272	126.956	17.2763	104.163	71.1668	67.4894	ATP binding microtubule motor family protein
GSVIVG01018815001	AT5G66310				-0.938	0	0.482	0.003			induced	58.3266	71.025	4.98351	86.6729	68.862	36.5201	ATP binding microtubule motor family protein
GSVIVG01025610001	AT2G37420		-0.478	0.003	-0.488	0.003				suppressed		43.7028	65.2161	0.685358	8.03943	10.5705	8.90038	ATP binding microtubule motor family protein
GSVIVG01034173001	AT5G02370				-0.54	0.001				suppressed		88.9174	122.039	1.60376	14.2174	11.1373	5.75145	ATP binding microtubule motor family protein
GSVIVG01034990001	AT5G49460	ACLB-2	0.382	0.021			-0.768	0			suppressed	348.317	269.976	246.735	197.019	248.013	513.119	ATP citrate lyase subunit B 2
GSVIVG01018057001	AT3G22890	APS1	-0.735	0	0.846	0	-0.459	0.005	suppressed			32.2624	137.334	260.05	72.1176	275.641	365.668	ATP sulfurylase 1
GSVIVG01016324001	AT3G52300	ATPQ			-0.353	0.035					induced	471.703	536.726	366.497	300.763	263.357	162.036	ATP synthase D chain, mitochondrial
GSVIVG01008042001	AT3G47730	ABCA2	0.517	0.001	0.871	0	0.749	0			induced	11.8531	8.76099	502.395	55.8147	310.379	174.79	ATP-binding cassette A2
GSVIVG01013785001	AT1G10670	ACLA-1					-0.663	0			suppressed	125.849	129.463	76.882	74.8852	80.6745	158.189	ATP-citrate lyase A-1
GSVIVG01007009001	AT3G63380		-0.568	0	0.399	0.016	0.776	0			induced	3.40225	11.3739	38.1061	24.194	136.112	49.4834	ATPase E1-E2 type family protein / haloacid dehalogenase-like hydrolase family protein
GSVIVG01012005001	AT1G68710				0.823	0	-0.473	0.004			suppressed	7.45293	4.9314	23.3793	6.71167	83.3375	167.001	ATPase E1-E2 type family protein / haloacid dehalogenase-like hydrolase family protein
GSVIVG01018058001	AT3G63380		-0.701	0	-0.736	0	-0.454	0.005			suppressed	29.5297	129.331	4.54265	64.9694	12.6778	24.7965	ATPase E1-E2 type family protein / haloacid dehalogenase-like hydrolase family protein
GSVIVG01009832001	AT4G34720	ATVHA-C1			0.503	0.002					induced	315.436	464.603	318.951	167.05	195.273	112.147	ATPase, F0/V0 complex, subunit C protein
GSVIVG01014559001	AT4G32530						0.526	0.001	induced			18.3418	3.07402	4.43247	1.82042	8.26571	3.44813	ATPase, F0/V0 complex, subunit C protein
GSVIVG01007985001	AT1G08570	ACHT4	-0.344	0.04	-0.678	0					suppressed	22.7083	43.017	9.45033	19.3848	71.0272	123.548	atypical CYS HIS rich thioredoxin 4
GSVIVG01017159001	AT1G04250	AXR3			0.786	0	0.433	0.008			induced	18.0387	27.0359	48.0352	24.738	24.1623	9.79069	AUX/IAA transcriptional regulator family protein
GSVIVG01018099001	AT5G43700	SHY2			0.784	0	-0.697	0			suppressed	28.5823	47.6468	29.9388	10.5281	30.8489	102.661	AUX/IAA transcriptional regulator family protein
GSVIVG01011756001	AT1G70940	PIN3			-0.843	0	-0.904	0			suppressed	50.4399	38.9279	63.6613	290.114	14.6344	36.7399	Auxin efflux carrier family protein
GSVIVG01026429001	AT1G76520	PILS3					-0.648	0			suppressed	9.47405	8.02382	4.26829	3.18632	2.81187	33.9039	Auxin efflux carrier family protein
GSVIVG01029266001	AT5G57090	AGR	-0.615	0	0.437	0.008					induced	1.36006	4.37392	0.134317	0	44.687	18.5944	Auxin efflux carrier family protein
GSVIVG01029853001	AT5G01990				0.696	0	0.692	0			induced	46.6544	56.2334	103.095	48.8483	104.109	40.9744	Auxin efflux carrier family protein
GSVIVG01027166001	AT2G46530	ARF11	-0.462	0.005	-0.927	0	0.545	0.001		suppressed	induced	339.269	636.043	46.6732	628.139	187.611	93.6916	auxin response factor 11
GSVIVG01016266001	AT4G30080	ARF16			0.731	0	0.833	0			induced	36.5952	45.1513	110.72	50.1489	47.2122	21.944	auxin response factor 16
GSVIVG01009738001	AT1G75310	AUL1	0.591	0	-0.893	0	0.377	0.023		suppressed		389.746	249.952	21.5836	260.226	195.389	165.417	auxin-like 1 protein
GSVIVG01030035001	AT5G35735		0.491	0.002	0.84	0	-0.544	0.001			suppressed	20.0514	7.63289	70.7153	5.59353	123.544	245.416	Auxin-responsive family protein
GSVIVG01037892001	AT2G14960	GH3.1	-0.632	0	-0.488	0.003	-0.532	0.001			suppressed	3.05276	12.7676	15.3226	34.3519	13.9483	47.2449	Auxin-responsive GH3 family protein
GSVIVG01000440001	AT5G54470	BBX29	0.628	0	0.34	0.043	0.623	0			induced	119.394	52.1461	35.8155	19.5268	26.0786	6.46753	B-box type zinc finger family protein
GSVIVG01024173001	AT4G38960	BBX19			0.738	0	0.834	0			induced	19.2934	19.8352	62.7477	12.9399	199.544	95.3089	B-box type zinc finger family protein
GSVIVG01012687001	AT5G42570		-0.484	0.003	0.583	0					induced	17.6555	43.237	31.0305	12.8585	66.0493	27.9965	B-cell receptor-associated 31-like
GSVIVG01008398001	AT3G18080	BGLU44	0.672	0	-0.942	0	0.505	0.002			induced	117.188	75.4042	11.2022	94.2653	9.0309	3.34688	B-S glucosidase 44
GSVIVG01010327001	AT3G48140		0.465	0.004	0.377	0.023	-0.604	0			suppressed	0.336854	0.278739	0.833447	0	0.705492	5.24061	B12D protein
GSVIVG01006063001	AT5G48380	BIR1					-0.724	0			suppressed	31.4581	28.1351	53.9552	54.7733	52.3886	85.8375	BAK1-interacting receptor-like kinase 1
GSVIVG01007190001	AT3G12500	ATHCHIB			-0.335	0.046	-0.541	0.001			suppressed	61.6659	48.4725	29.8746	23.5038	1.77844	86.9057	basic chitinase
GSVIVG01015189001	AT5G56960		0.37	0.026	0.776	0	-0.644	0			suppressed	0.341068	0	9.2679	1.27695	5.25541	18.4794	basic helix-loop-helix (bHLH) DNA-binding family protein
GSVIVG01000012001	AT1G72210		-0.752	0	-0.756	0	0.629	0			induced	113.239	279.045	2.20989	54.2432	64.8578	23.3032	basic helix-loop-helix (bHLH) DNA-binding superfamily protein
GSVIVG01000771001	AT4G16430	JAM3			-0.745	0	-0.512	0.001		suppressed		334.32	314.202	161.833	678.865	100.891	124.879	basic helix-loop-helix (bHLH) DNA-binding superfamily protein
GSVIVG01004930001	AT5G50915				0.767	0	-0.522	0.001			suppressed	49.3408	55.1886	33.8489	9.65023	4.47089	18.6418	basic helix-loop-helix (bHLH) DNA-binding superfamily protein
GSVIVG01005928001	AT4G38070		-0.514	0.001	-0.783	0				suppressed		23.0578	28.7969	0.148089	2.26051	7.79904	4.98611	basic helix-loop-helix (bHLH) DNA-binding superfamily protein
GSVIVG01007914001	AT4G00050	UNE10	-0.693	0	0.619	0			suppressed			6.78765	31.8893	46.8306	33.2268	0.109314	0	basic helix-loop-helix (bHLH) DNA-binding superfamily protein
GSVIVG01009292001	AT1G10120	CIB4			-0.925	0	-0.352	0.035		suppressed		83.3971	76.0186	12.682	61.9904	52.2893	66.5946	basic helix-loop-helix (bHLH) DNA-binding superfamily protein
GSVIVG01009479001	AT5G67060	HEC1	0.383	0.021			0.601	0			induced	0.682137	0	0.18368	0.278955	6.41835	1.1211	basic helix-loop-helix (bHLH) DNA-binding superfamily protein
GSVIVG01013144001	AT1G72210				-0.912	0	0.576	0		suppressed		90.1131	69.4209	0.317998	55.2591	11.5745	4.63035	basic helix-loop-helix (bHLH) DNA-binding superfamily protein
GSVIVG01015353001	AT4G29100										suppressed	38.6879	42.7812	37.185	37.5844	44.6374	80.4902	basic helix-loop-helix (bHLH) DNA-binding superfamily protein
GSVIVG01018094001	AT4G02590	UNE12	-0.674	0			0.829	0			induced	19.0366	44.0784	65.2756	54.1219	57.723	33.1294	basic helix-loop-helix (bHLH) DNA-binding superfamily protein
GSVIVG01018111001	AT5G43650	BHLH92	-0.37	0.026			0.73	0			induced	0.673708	6.33298	34.2948	5.4734	50.8683	12.2591	basic helix-loop-helix (bHLH) DNA-binding superfamily protein
GSVIVG01026927001	AT5G41315	GL3	0.443	0.007	-0.832	0	0.829	0			induced	133.883	93.4109	15.1732	73.279	76.3213	31.5723	basic helix-loop-helix (bHLH) DNA-binding superfamily protein
GSVIVG01027446001	AT2G46810		0.771	0	-0.87	0	0.591	0		suppressed	induced	39.9426	14.732	0.756541	121.907	4.5205	0.833755	basic helix-loop-helix (bHLH) DNA-binding superfamily protein
GSVIVG01027766001	AT4G14410	bHLH104					-0.58	0			suppressed	4.06332	3.15992	4.7401	3.40753	9.53796	22.9684	basic helix-loop-helix (bHLH) DNA-binding superfamily protein
GSVIVG01033356001	AT2G42280	FBH4	0.827	0	0.348	0.037			induced			32.1992	9.21416	56.0121	46.4844	14.1173	15.46	basic helix-loop-helix (bHLH) DNA-binding superfamily protein
GSVIVG01035557001	AT5G24800	ATBZIP9	-0.388	0.019			0.835	0			induced	23.121	41.0719	22.3976	22.8165	103.594	61.9834	basic leucine zipper 9
GSVIVG01009841001	AT5G42520	ATBPC6			0.357	0.032					induced	38.3216	38.7693	69.3165	42.173	26.4083	14.8005	basic pentacysteine 6
GSVIVG01031238001	AT3G62420	ATBZIP53			0.679	0	0.711	0			induced	40.3427	40.3242	40.7003	31.9955	126.472	82.248	basic region/leucine zipper motif 53
GSVIVG01029373001	AT1G17880	ATBTF3	0.671	0	0.369	0.027	-0.331	0.049	induced			348.49	97.1624	65.4752	63.2655	211.982	236.295	basic transcription factor 3
GSVIVG01014246001	AT3G58120	ATBZIP61	-0.732	0	-0.83	0				suppressed		12.2026	36.4639	0.134317	31.0414	30.3796	15.2311	Basic-leucine zipper (bZIP) transcription factor family protein
GSVIVG01020658001	AT3G58120	ATBZIP61	-0.612	0	-0.897	0				suppressed		7.78136	17.9962	0.282406	34.059	6.65629	7.17631	Basic-leucine zipper (bZIP) transcription factor family protein
GSVIVG01035829001	AT5G11260	HY5			0.509	0.002					induced	17.9671	8.95383	34.0762	19.8468	12.3902	3.06409	Basic-leucine zipper (bZIP) transcription factor family protein
GSVIVG01017864001	AT4G15470	AtLFG5			0.562	0	-0.631	0			suppressed	58.7014	59.5003	128.643	107.483	282.675	544.618	Bax inhibitor-1 family protein
GSVIVG01021575001	AT5G62100	ATBAG2			-0.875	0	0.535	0.001			induced	123.323	162.067	34.4895	537.92	138.227	59.8543	BCL-2-associated athanogene 2
GSVIVG01024693001	AT3G51780	ATBAG4	-0.736	0	-0.874	0	0.353	0.035		suppressed		29.2518	83.7041	0.707178	10.7447	11.5846	8.8794	BCL-2-associated athanogene 4
GSVIVG01018630001	AT5G62390	ATBAG7									induced	1632.97	1706.61	348.271	434.503	451.374	201.948	BCL-2-associated athanogene 7
GSVIVG01014094001	AT3G42170	DAYSLEEPER					-0.669	0			suppressed	40.0269	42.3613	41.769	41.4078	79.2662	124.52	BED zinc finger ;hAT family dimerisation domain
GSVIVG01037575001	AT2G35940	BLH1	0.578	0	0.914	0					suppressed	58.4783	18.5195	179.681	61.4296	15.8663	64.5877	BEL1-like homeodomain 1
GSVIVG01009779001	AT1G75430	BLH11			-0.574	0				suppressed		37.3869	41.7127	0	13.2772	0.7551	0.416877	BEL1-like homeodomain 11
GSVIVG01019043001	AT2G23760	BLH4	0.727	0	-0.781	0	0.715	0	induced			99.0565	29.0493	262.384	384.733	54.6815	36.0549	BEL1-like homeodomain 4
GSVIVG01015203001	AT3G13750	BGAL1			0.664	0	-0.777	0			suppressed	43.105	57.6762	63.4763	35.5636	249.774	1154.93	beta galactosidase 1
GSVIVG01028001001	AT1G02850	BGLU11					-0.449	0.006			suppressed	8.83406	3.26423	2.06985	8.25545	4.05383	12.6833	beta glucosidase 11
GSVIVG01028006001	AT1G02850	BGLU11	0.872	0	0.578	0			induced		suppressed	74.563	15.0756	63.736	49.632	184.062	416.671	beta glucosidase 11
GSVIVG01025344001	AT5G44640	BGLU13			0.816	0				induced		0.341068	0.466318	269.165	0.425651	34.9616	79.3791	beta glucosidase 13
GSVIVG01032005001	AT2G44480	BGLU17	-0.541	0.001	-0.49	0.002					induced	347.063	673.511	0	3.3307	212.841	72.2721	beta glucosidase 17
GSVIVG01032018001	AT2G44480	BGLU17									induced	8.51406	6.42152	0	0	22.6016	7.40254	beta glucosidase 17
GSVIVG01012191001	AT1G26560	BGLU40			0.822	0	0.608	0			induced	0	0	2.21794	0	37.6321	0.833755	beta glucosidase 40
GSVIVG01014551001	AT5G54570	BGLU41									suppressed	0.673708	0.927378	0.586633	0.79355	8.11688	16.1688	beta glucosidase 41
GSVIVG01003999001	AT5G36890	BGLU42	-0.435	0.008	-0.908	0					suppressed	39.3448	43.8383	14.9631	54.7231	23.1491	39.514	beta glucosidase 42
GSVIVG01004405001	AT5G65640	bHLH093			-0.773	0	0.459	0.005			induced	63.4468	53.9772	0.049363	1.40921	154.315	90.6084	beta HLH protein 93
GSVIVG01031544001	AT3G57270	BG1			0.706	0	-0.799	0			suppressed	0.341068	0.18495	200.195	12.1678	37.042	650.307	beta-1,3-glucanase 1
GSVIVG01031543001	AT3G57260	AtBG2			0.724	0	-0.799	0			suppressed	0	0	131.604	4.77574	4.58021	40.6241	beta-1,3-glucanase 2
GSVIVG01033538001	AT3G57240	AtBG3	-0.715	0	0.688	0	-0.631	0	suppressed		suppressed	0.341068	35.4603	182.995	39.3269	2.73197	114.343	beta-1,3-glucanase 3
GSVIVG01033540001	AT3G57240	AtBG3					-0.779	0			suppressed	9.83198	9.3027	130.926	104.502	71.3679	316.354	beta-1,3-glucanase 3
GSVIVG01035013001	AT3G57240	AtBG3	0.591	0	0.48	0.003	-0.798	0			suppressed	6.75394	2.96708	52.7472	9.39034	150.782	738.009	beta-1,3-glucanase 3
GSVIVG01019758001	AT5G12250	TUB6	-0.69	0	-0.917	0					induced	32.8645	63.2255	20.9557	220.413	103.803	49.1861	beta-6 tubulin
GSVIVG01019605001	AT3G23920	AtBAM1	0.339	0.043	0.849	0	0.488	0.003			induced	151.635	145.187	392.215	163.006	61.9946	33.7744	beta-amylase 1
GSVIVG01014681001	AT5G55700	BAM4	-0.514	0.001	-0.711	0					induced	297.081	456.294	28.4832	64.9924	82.917	33.4825	beta-amylase 4
GSVIVG01013328001	AT5G64570	ATBXL4			-0.937	0	0.759	0		suppressed	induced	75.4935	75.3919	0.819676	17.413	164.441	21.6329	beta-D-xylosidase 4
GSVIVG01013347001	AT5G64570	ATBXL4	0.384	0.021	-0.891	0	0.613	0			induced	20.3124	18.0768	0	3.86205	41.8887	8.10676	beta-D-xylosidase 4
GSVIVG01022541001	AT5G64570	ATBXL4			-0.865	0	0.644	0		suppressed	induced	21.2808	25.431	8.48489	45.4384	55.6579	7.90425	beta-D-xylosidase 4
GSVIVG01029801001	AT5G64570	ATBXL4	0.698	0	-0.412	0.013	0.672	0			induced	11.1752	7.54436	0	0.586786	11.3366	1.48142	beta-D-xylosidase 4
GSVIVG01024221001	AT4G36360	BGAL3			-0.829	0				suppressed		46.3892	47.9966	1.80926	16.1915	13.6111	12.5702	beta-galactosidase 3
GSVIVG01020995001	AT5G20710	BGAL7					0.811	0			induced	14.5901	18.6264	27.5923	17.8433	68.4853	23.9974	beta-galactosidase 7
GSVIVG01005849001	AT2G28470	BGAL8	0.487	0.003	-0.673	0	0.863	0			induced	9.80669	7.72668	10.0668	21.3207	45.4346	2.16922	beta-galactosidase 8
GSVIVG01006709001	AT2G28470	BGAL8	0.536	0.001	-0.82	0	0.735	0			induced	6.08023	2.3237	3.54734	13.0098	16.4331	2.16922	beta-galactosidase 8
GSVIVG01025170001	AT2G28470	BGAL8	-0.333	0.047			0.749	0			induced	110.169	210.896	163.086	168.311	426.396	97.6177	beta-galactosidase 8
GSVIVG01014399001	AT1G61810	BGLU45			-0.684	0	0.604	0			induced	29.2687	24.3704	3.9916	7.62304	94.7303	35.1664	beta-glucosidase 45
GSVIVG01014400001	AT1G61810	BGLU45			-0.753	0	0.695	0			induced	16.6112	15.094	15.4842	32.5967	22.9203	11.7811	beta-glucosidase 45
GSVIVG01026766001	AT5G65940	CHY1	-0.527	0.001	-0.374	0.025	0.572	0			induced	15.9333	29.0651	13.2767	10.4559	19.5922	9.78613	beta-hydroxyisobutyryl-CoA hydrolase 1
GSVIVG01000598001	AT1G67730	ATKCR1	0.67	0	-0.875	0				suppressed		9.81512	6.04373	0	16.314	0	0	beta-ketoacyl reductase 1
GSVIVG01000603001	AT1G67730	ATKCR1					0.75	0			induced	0	0	0	0	6.01139	0.129533	beta-ketoacyl reductase 1
GSVIVG01001296001	AT1G12100		0.445	0.007			0.541	0.001			induced	1.6927	0.745057	0	0	499.697	121.932	Bifunctional inhibitor/lipid-transfer protein/seed storage 2S albumin superfamily protein
GSVIVG01001297001	AT4G12520				0.693	0	0.712	0		induced	induced	5.1076	2.79528	149.411	0.132258	343.85	50.454	Bifunctional inhibitor/lipid-transfer protein/seed storage 2S albumin superfamily protein
GSVIVG01001298001	AT1G62500		-0.748	0			-0.39	0.019	suppressed			18.9818	128.52	0.551041	0.836864	6.06011	3.88143	Bifunctional inhibitor/lipid-transfer protein/seed storage 2S albumin superfamily protein
GSVIVG01001299001	AT2G45180		-0.603	0	0.763	0					induced	13.2089	25.5405	123.789	57.6894	216.612	96.9391	Bifunctional inhibitor/lipid-transfer protein/seed storage 2S albumin superfamily protein
GSVIVG01004835001	AT4G33550				0.493	0.002	-0.69	0			suppressed	0	0.18495	0.0849544	0.264517	30.9297	246.281	Bifunctional inhibitor/lipid-transfer protein/seed storage 2S albumin superfamily protein
GSVIVG01004836001	AT4G33550				0.778	0	-0.778	0			suppressed	9.81091	11.5431	224.687	52.5342	20.3868	85.7125	Bifunctional inhibitor/lipid-transfer protein/seed storage 2S albumin superfamily protein
GSVIVG01004838001	AT4G33550		0.567	0	0.552	0	-0.598	0			suppressed	3.04433	2.13612	15.1169	1.51259	1.5102	17.4295	Bifunctional inhibitor/lipid-transfer protein/seed storage 2S albumin superfamily protein
GSVIVG01013894001	AT4G33550		-0.347	0.038			0.538	0.001			induced	0	1.48486	5.46677	31.5502	30.3445	5.4641	Bifunctional inhibitor/lipid-transfer protein/seed storage 2S albumin superfamily protein
GSVIVG01015444001	AT2G44290		-0.751	0	-0.83	0	-0.356	0.033		suppressed		0.336854	7.17446	0	2.11382	0	0.157811	Bifunctional inhibitor/lipid-transfer protein/seed storage 2S albumin superfamily protein
GSVIVG01024502001	AT4G33550				0.865	0	-0.408	0.014			suppressed	0	0	3.34416	0	0.158922	3.33046	Bifunctional inhibitor/lipid-transfer protein/seed storage 2S albumin superfamily protein
GSVIVG01024506001	AT4G33550						0.501	0.002			induced	0	0	2.55203	24.8986	17.0108	1.81346	Bifunctional inhibitor/lipid-transfer protein/seed storage 2S albumin superfamily protein
GSVIVG01025408001	AT1G55260		-0.533	0.001	-0.894	0					induced	21.3904	45.1154	0.367361	11.7594	77.813	22.4338	Bifunctional inhibitor/lipid-transfer protein/seed storage 2S albumin superfamily protein
GSVIVG01034065001	AT3G53980		-0.541	0.001	-0.456	0.005	-0.507	0.002			suppressed	3.74332	7.08856	1.11585	2.64285	6.6958	22.422	Bifunctional inhibitor/lipid-transfer protein/seed storage 2S albumin superfamily protein
GSVIVG01017722001	AT4G15890		0.348	0.038	-0.533	0.001				suppressed		55.1179	44.6123	0.0849545	20.9678	5.66237	2.81689	binding
GSVIVG01033598001	AT3G57060				-0.622	0	-0.356	0.033		suppressed		54.558	51.3414	0.855267	11.8414	5.67335	6.45567	binding
GSVIVG01002377001	AT4G21820		-0.576	0	-0.581	0				suppressed		35.5509	65.7605	0.331769	10.9757	6.7757	4.343	binding;calmodulin binding
GSVIVG01004517001	AT4G21820		-0.626	0	-0.615	0				suppressed		27.1253	51.5395	0.69913	7.61609	6.89511	4.15235	binding;calmodulin binding
GSVIVG01015560001	AT5G20230	ATBCB	-0.375	0.024	0.635	0	-0.722	0			suppressed	9.53306	17.6079	133.259	19.3513	34.764	90.2791	blue-copper-binding protein
GSVIVG01025496001	AT1G55510	BCDHBETA1			-0.658	0	-0.697	0			suppressed	24.0388	40.3365	15.8241	22.79	13.9096	26.1365	branched-chain alpha-keto acid decarboxylase E1 beta subunit
GSVIVG01002251001	AT5G65780	ATBCAT-5	0.421	0.01			-0.687	0			suppressed	40.3764	12.4574	7.69615	7.22395	12.0118	33.238	branched-chain amino acid aminotransferase 5 / branched-chain amino acid transaminase 5 (BCAT5)
GSVIVG01009276001	AT1G10070	ATBCAT-2	-0.442	0.007			-0.499	0.002			suppressed	0.682137	1.58653	0.995308	1.13026	1.29157	30.5534	branched-chain amino acid transaminase 2
GSVIVG01019666001	AT1G64690	BLT			-0.877	0				suppressed		10.8468	13.7336	3.65984	63.2505	5.79188	5.09192	branchless trichome
GSVIVG01009656001	AT1G19350	BES1	-0.538	0.001	-0.766	0			suppressed		induced	45.7661	126.297	11.588	34.6291	28.206	12.9588	Brassinosteroid signalling positive regulator (BZR1) family protein
GSVIVG01021576001	AT4G21070	ATBRCA1			-0.661	0					induced	44.3807	41.6425	2.24548	9.59765	10.5806	3.41985	breast cancer susceptibility1
GSVIVG01009517001	AT5G42750	BKI1	0.377	0.024	-0.639	0	0.81	0			induced	16.5648	9.76376	203.105	316.322	89.021	32.4298	BRI1 kinase inhibitor 1
GSVIVG01029816001	AT4G33430	ATBAK1			0.868	0	-0.498	0.002			suppressed	4.75388	5.48625	23.82	5.74255	14.5949	30.2961	BRI1-associated receptor kinase
GSVIVG01007583001	AT5G63160	BT1					0.744	0			induced	8.44664	10.1389	50.6199	59.9621	352.336	141.445	BTB and TAZ domain protein 1
GSVIVG01013365001	AT2G30600						0.801	0			induced	37.2773	66.0384	214.416	148.71	94.4924	49.6139	BTB/POZ domain-containing protein
GSVIVG01014790001	AT1G55760				-0.692	0	0.592	0			induced	20.6661	24.3265	19.3072	26.4718	74.7632	19.9727	BTB/POZ domain-containing protein
GSVIVG01035682001	AT5G25610	ATRD22	0.73	0	-0.886	0	0.661	0		suppressed		23.7188	13.4084	0.296178	77.4131	0.645786	0	BURP domain-containing protein
GSVIVG01035702001	AT5G25610	ATRD22	0.793	0			0.85	0			induced	2.37062	0.466318	0	0	1559.81	58.2196	BURP domain-containing protein
GSVIVG01022200001	AT5G65210	TGA1			0.952	0	0.854	0			induced	1.69691	2.41486	16.498	0.661292	173.776	100.292	bZIP transcription factor family protein
GSVIVG01017997001	AT1G05440				-0.522	0.001	-0.381	0.022		suppressed		126.337	140.182	0.523498	19.9265	5.57325	2.99112	C-8 sterol isomerases
GSVIVG01007337001	AT1G11530	ATCXXS1			0.769	0					suppressed	18.0218	14.5155	143.303	33.4215	156.142	323.775	C-terminal cysteine residue is changed to a serine 1
GSVIVG01025333001	AT1G04150				-0.859	0				suppressed		9.46563	9.60773	1.49126	24.1922	35.9766	18.3846	C2 calcium/lipid-binding plant phosphoribosyltransferase family protein
GSVIVG01029967001	AT3G03680				-0.495	0.002				suppressed	induced	47.6818	64.5833	1.25822	27.4802	17.8726	4.02738	C2 calcium/lipid-binding plant phosphoribosyltransferase family protein
GSVIVG01032042001	AT5G48060				-0.728	0					induced	0.336854	0.463689	1.06649	6.32933	1.28147	0.287344	C2 calcium/lipid-binding plant phosphoribosyltransferase family protein
GSVIVG01004847001	AT1G34370	AtSTOP1	-0.54	0.001			0.453	0.006	suppressed			11.5331	33.5898	153.7	119.964	54.5437	42.2323	C2H2 and C2HC zinc fingers superfamily protein
GSVIVG01013168001	AT4G17810		0.544	0.001	-0.859	0	-0.354	0.034		suppressed		10.8257	2.42012	0.430495	10.7447	0	0	C2H2 and C2HC zinc fingers superfamily protein
GSVIVG01008925001	AT1G75710				-0.842	0				suppressed		59.6277	49.3272	0.049363	85.9256	5.51442	4.02738	C2H2-like zinc finger protein
GSVIVG01010961001	AT5G03150	JKD	-0.395	0.017	-0.624	0	0.776	0			induced	1.70113	2.88907	0	0.425651	18.8564	6.2039	C2H2-like zinc finger protein
GSVIVG01036707001	AT1G79380	RGLG4	-0.391	0.018	-0.437	0.008	0.718	0			induced	92.3365	156.477	193.528	201.613	143.459	60.9316	Ca(2)-dependent phospholipid-binding protein (Copine) family
GSVIVG01034916001	AT5G49480	ATCP1			0.745	0				induced		1.01899	1.02643	4.05706	0.411213	1.70863	0.54641	Ca2+-binding protein 1
GSVIVG01004840001	AT4G17615	ATCBL1			0.647	0	-0.699	0			suppressed	24.4347	15.2035	10.1047	7.56066	13.6506	35.3005	calcineurin B-like protein 1
GSVIVG01007624001	AT4G24730				0.826	0				induced		11.5795	10.8498	352.228	71.3119	95.6746	95.9657	Calcineurin-like metallo-phosphoesterase superfamily protein
GSVIVG01011324001	AT1G64850				-0.652	0					suppressed	34.1992	28.7785	48.0978	60.2514	48.3549	76.5914	Calcium-binding EF hand family protein
GSVIVG01021794001	AT5G28830				0.903	0	-0.787	0			suppressed	22.0809	22.6278	34.5389	10.6459	42.2452	101.138	calcium-binding EF hand family protein
GSVIVG01011435001	AT5G39670				0.639	0	0.686	0			induced	2.38326	0.836218	56.4986	16.2296	176.679	73.0931	Calcium-binding EF-hand family protein
GSVIVG01021071001	AT3G24110				0.662	0					suppressed	2.72433	1.86527	3.3912	1.39477	2.93128	10.1984	Calcium-binding EF-hand family protein
GSVIVG01024116001	AT4G38810		0.375	0.024	0.497	0.002	-0.714	0			suppressed	188.281	174.946	342.525	52.3829	9.42953	65.8858	Calcium-binding EF-hand family protein
GSVIVG01033567001	AT3G10190		-0.633	0			0.582	0	suppressed			108.185	282.497	417.803	531.264	663.921	400.435	Calcium-binding EF-hand family protein
GSVIVG01038549001	AT5G24270	ATSOS3			-0.763	0	-0.59	0			suppressed	26.1653	22.4245	2.47852	22.1645	7.12384	26.4384	Calcium-binding EF-hand family protein
GSVIVG01038668001	AT5G54130				0.495	0.002	-0.728	0			suppressed	4.76231	5.03045	12.8955	6.28139	8.75257	19.5558	Calcium-binding endonuclease/exonuclease/phosphatase family
GSVIVG01000623001	AT1G53590	NTMC2T6.1									suppressed	11.512	14.2446	31.9225	37.2304	53.1151	91.1055	Calcium-dependent lipid-binding (CaLB domain) family protein
GSVIVG01010208001	AT3G19830	NTMC2T5.2	0.518	0.001	0.636	0	-0.501	0.002			suppressed	14.5184	9.3027	49.8557	35.9442	12.2699	37.6485	Calcium-dependent lipid-binding (CaLB domain) family protein
GSVIVG01011712001	AT1G70810	CAR 7	-0.817	0	-0.519	0.001			suppressed			19.365	141.786	67.4797	116.925	60.6459	91.4649	Calcium-dependent lipid-binding (CaLB domain) family protein
GSVIVG01016533001	AT3G55470		-0.762	0	0.368	0.027	-0.809	0			suppressed	16.6407	37.0837	11.643	10.8983	19.6721	70.1494	Calcium-dependent lipid-binding (CaLB domain) family protein
GSVIVG01030815001	AT3G17980	AtC2			0.9	0	-0.52	0.001			suppressed	1.0232	0.745057	24.3136	2.7318	47.2618	129.209	Calcium-dependent lipid-binding (CaLB domain) family protein
GSVIVG01034164001	AT3G55470				0.513	0.001	-0.841	0			suppressed	0	0.278739	0.246815	0	4.80893	31.5723	Calcium-dependent lipid-binding (CaLB domain) family protein
GSVIVG01033529001	AT3G57880		-0.446	0.006	-0.858	0				suppressed	induced	246.069	428.188	10.6098	139.438	59.371	17.2543	Calcium-dependent lipid-binding (CaLB domain) plant phosphoribosyltransferase family protein
GSVIVG01003823001	AT3G51430	SSL5	0.757	0	0.782	0	0.631	0		induced		53.6696	2.78476	523.702	43.5747	281.346	204.328	Calcium-dependent phosphotriesterase superfamily protein
GSVIVG01008191001	AT1G74010		-0.767	0	0.363	0.03	0.45	0.006			induced	68.8705	243.246	0.53727	0.264517	4.42128	0.805476	Calcium-dependent phosphotriesterase superfamily protein
GSVIVG01015059001	AT3G51430	SSL5	0.694	0	0.836	0	0.636	0			induced	16.6154	6.7134	43.3681	7.76511	9.2109	0.890312	Calcium-dependent phosphotriesterase superfamily protein
GSVIVG01034422001	AT3G57030				-0.8	0				suppressed		33.9467	14.6145	0.049363	20.3134	0.645786	3.83217	Calcium-dependent phosphotriesterase superfamily protein
GSVIVG01022524001	AT2G38910	CPK20			-0.941	0				suppressed		62.3393	77.8269	5.39791	86.5124	26.716	15.9353	calcium-dependent protein kinase 20
GSVIVG01008322001	AT1G73805	SARD1			0.639	0	0.821	0			induced	0.677922	1.49274	460.991	13.361	106.191	9.78613	Calmodulin binding protein-like
GSVIVG01013467001	AT5G42380	CML37					0.79	0			induced	7.81507	1.58127	46.0732	34.3155	472.195	148.693	calmodulin like 37
GSVIVG01015178001	AT4G33050	AtIQM1			-0.513	0.001	-0.611	0			suppressed	8.49299	3.35801	3.12489	6.00475	16.9502	79.1702	calmodulin-binding family protein
GSVIVG01017097001	AT4G33050	AtIQM1			0.713	0	-0.735	0		induced	suppressed	4.07596	0.932636	66.3533	0.690168	14.0492	62.2589	calmodulin-binding family protein
GSVIVG01011503001	AT3G29310				-0.546	0.001	0.525	0.001			induced	56.857	60.6862	16.5772	30.1225	15.4787	6.41097	calmodulin-binding protein-related
GSVIVG01037652001	AT3G20410	CPK9					-0.585	0			suppressed	83.0771	63.7848	71.6709	86.8647	172.19	318.951	calmodulin-domain protein kinase 9
GSVIVG01005679001	AT5G07340						-0.694	0			suppressed	77.039	38.6912	20.0705	24.7236	91.6015	144.026	Calreticulin family protein
GSVIVG01035034001	AT4G16146				-0.908	0	0.56	0			induced	29.4959	25.8167	42.0823	116.429	23.3677	11.866	cAMP-regulated phosphoprotein 19-related protein
GSVIVG01008915001	AT2G41705		0.391	0.018	0.572	0	-0.755	0			suppressed	16.2491	16.0941	50.9576	33.7437	8.90228	25.9714	camphor resistance CrcB family protein
GSVIVG01036726001	AT1G79480		-0.349	0.037	-0.863	0	-0.53	0.001		suppressed		2.02534	3.2616	0.614176	9.22226	1.08304	2.1975	Carbohydrate-binding X8 domain superfamily protein
GSVIVG01007742001	AT5G14740	BETACA2					0.696	0			induced	2.7159	2.22991	0	0	194.143	58.2616	carbonic anhydrase 2
GSVIVG01007745001	AT5G14740	BETACA2	0.329	0.05							suppressed	0.677922	0.278739	0.049363	0.132258	2.76226	43.5605	carbonic anhydrase 2
GSVIVG01010304001	AT5G14310	AtCXE16					-0.534	0.001			suppressed	0	0	0.416724	0.836864	1.88775	6.23674	carboxyesterase 16
GSVIVG01000258001	AT5G23530	AtCXE18					0.736	0			induced	12.5437	10.6289	19.414	19.5702	10.3032	2.81689	carboxyesterase 18
GSVIVG01010672001	AT5G62180	AtCXE20	0.372	0.025	0.67	0	0.852	0			induced	7.474	4.55362	62.0028	7.63748	93.9669	59.9583	carboxyesterase 20
GSVIVG01027566001	AT5G62180	AtCXE20	0.535	0.001	0.566	0	-0.572	0			suppressed	33.5635	26.6318	89.9361	36.8151	46.5067	91.2898	carboxyesterase 20
GSVIVG01031770001	AT1G49660	AtCXE5					-0.747	0			suppressed	0.336854	0	2.73571	3.05407	2.31491	51.7475	carboxyesterase 5
GSVIVG01001409001	AT1G71696	SOL1	-0.755	0	0.567	0	0.837	0			induced	11.5415	19.7388	18.6608	10.4391	78.7262	44.8795	carboxypeptidase D, putative
GSVIVG01032110001	AT3G63520	CCD1	0.331	0.049	0.932	0	0.535	0.001		induced	induced	71.0048	65.5343	1012.22	98.3774	198.243	109.571	carotenoid cleavage dioxygenase 1
GSVIVG01002362001	AT4G35090	CAT2			0.509	0.002					suppressed	2.0422	3.7174	17.049	10.0759	35.2004	100.659	catalase 2
GSVIVG01013367001	AT4G35090	CAT2	0.678	0	0.954	0	0.725	0		induced		68.23	35.1895	3327.62	353.525	150.271	114.642	catalase 2
GSVIVG01026654001	AT4G35090	CAT2									suppressed	81.2456	112.754	507.329	211.433	490.455	1126.85	catalase 2
GSVIVG01026655001	AT4G35090	CAT2					-0.506	0.002			suppressed	35.6225	43.9549	132.045	257.583	261.481	873.325	catalase 2
GSVIVG01033293001	AT4G15093	AtLigB			0.67	0	-0.808	0			suppressed	11.8615	15.3157	48.0302	18.6392	43.974	90.1267	catalytic LigB subunit of aromatic ring-opening dioxygenase family
GSVIVG01016735001	AT1G54115	ATCCX4					0.698	0			induced	71.7628	113.436	153.243	127.451	276.212	118.153	cation calcium exchanger 4
GSVIVG01024741001	AT3G51860	ATCAX3	0.511	0.001	-0.905	0	0.492	0.002			induced	60.2255	28.3016	0.424772	33.5803	53.4549	15.4692	cation exchanger 3
GSVIVG01029961001	AT3G14070	ATCCX3			-0.929	0					induced	6.08023	9.95397	0.529221	12.1008	5.4253	1.35189	cation exchanger 9
GSVIVG01034209001	AT3G53720	ATCHX20	-0.503	0.002	-0.459	0.005	-0.633	0			suppressed	74.5419	143.545	47.7789	105.466	107.387	270.36	cation/H+ exchanger 20
GSVIVG01034656001	AT5G04770	ATCAT6			-0.825	0	0.421	0.011		suppressed		8.82563	4.27488	1.35695	21.0706	4.11266	1.91016	cationic amino acid transporter 6
GSVIVG01017690001	AT3G17510	CIPK1					-0.431	0.009			suppressed	33.7025	28.1973	20.1589	32.0071	22.7917	63.3362	CBL-interacting protein kinase 1
GSVIVG01011104001	AT4G14240				-0.799	0	0.639	0			induced	34.6204	29.414	4.99496	8.38308	52.576	29.6247	CBS domain-containing protein with a domain of unknown function (DUF21)
GSVIVG01016696001	AT1G72440	EDA25									induced	361.395	288.282	177.946	202.992	91.5932	54.2415	CCAAT-binding factor
GSVIVG01038707001	AT5G53420				0.522	0.001	0.819	0			induced	44.1619	55.5813	45.4563	29.9371	149.12	42.6446	CCT motif family protein
GSVIVG01006578001	AT3G50530	CRK	0.35	0.036	-0.834	0	-0.872	0			suppressed	38.768	19.666	3.55878	13.6688	23.2887	55.5441	CDPK-related kinase
GSVIVG01000797001	AT3G25100	CDC45			-0.567	0				suppressed		25.041	21.8985	0.0849544	5.94236	3.21883	1.27891	cell division cycle 45
GSVIVG01010184001	AT3G19820	CBB1	-0.404	0.015	-0.885	0					induced	279.515	337.221	10.2115	104.876	171.642	82.7561	cell elongation protein / DWARF1 / DIMINUTO (DIM)
GSVIVG01019664001	AT1G02800	ATCEL2	-0.458	0.005	-0.559	0	-0.558	0		suppressed		3.04433	14.7679	0.770313	10.0591	1.81795	2.61438	cellulase 2
GSVIVG01028402001	AT5G44030	CESA4			-0.829	0				suppressed		10.4678	19.9184	6.85824	38.5558	18.9372	18.5597	cellulose synthase A4
GSVIVG01021248001	AT4G18780	ATCESA8	-0.513	0.001	-0.825	0				suppressed		7.794	16.0108	5.55638	17.4563	11.5148	13.2178	cellulose synthase family protein
GSVIVG01023643001	AT5G17420	ATCESA7			-0.854	0				suppressed		12.1689	21.4375	9.79712	47.6817	14.5067	13.4933	Cellulose synthase family protein
GSVIVG01027716001	AT4G18780	ATCESA8	0.621	0	0.921	0	-0.463	0.004			suppressed	2.35798	0.651268	222.195	15.1259	48.4625	112.687	cellulose synthase family protein
GSVIVG01033297001	AT5G05170	ATCESA3	-0.757	0	-0.788	0					induced	41.4502	114.229	8.21286	17.0018	83.1953	39.5888	Cellulose synthase family protein
GSVIVG01006763001	AT1G55850	ATCSLE1					-0.519	0.001			suppressed	1.35584	2.22991	9.82574	7.32733	44.0043	85.5785	cellulose synthase like E1
GSVIVG01007043001	AT1G55850	ATCSLE1					-0.468	0.004			suppressed	12.2237	7.90374	8.94865	12.5888	152.887	335.32	cellulose synthase like E1
GSVIVG01019568001	AT4G23990	ATCSLG3			0.839	0	-0.79	0		induced	suppressed	27.538	19.4784	47.5514	6.00475	40.3162	195.636	cellulose synthase like G3
GSVIVG01031405001	AT5G22740	ATCSLA02	-0.532	0.001	-0.88	0					induced	283.582	741.112	33.0051	611.505	776.758	328.221	cellulose synthase-like A02
GSVIVG01030458001	AT2G32530	ATCSLB03					-0.517	0.001			suppressed	0	0	0	0	17.7743	57.1514	cellulose synthase-like B3
GSVIVG01030462001	AT2G32530	ATCSLB03	-0.672	0	-0.517	0.001	-0.792	0	suppressed		suppressed	22.3925	78.3642	19.3036	26.041	6.29894	72.388	cellulose synthase-like B3
GSVIVG01030467001	AT2G32530	ATCSLB03	-0.785	0	-0.857	0	-0.79	0		suppressed	suppressed	26.0558	105.085	2.71157	46.3348	9.77679	163.698	cellulose synthase-like B3
GSVIVG01027715001	AT5G16910	ATCSLD2			0.904	0				induced		0.336854	0.187579	103.448	3.66973	14.1081	21.3693	cellulose-synthase like D2
GSVIVG01032523001	AT3G28180	ATCSLC04			-0.88	0				suppressed	induced	1.34742	0.653897	0	5.05006	8.24551	0.647665	Cellulose-synthase-like C4
GSVIVG01036145001	AT2G27550	CENTRORADIALIS	-0.725	0			0.765	0			induced	0	6.63013	0	0	15.1498	0.445156	centroradialis; VvTFL1
GSVIVG01010554001	AT5G13930	ATCHS			0.729	0	-0.742	0			suppressed	0.341068	0.554849	13.7921	0	143.678	660.793	Chalcone and stilbene synthase family protein
GSVIVG01010556001	AT5G13930	ATCHS			0.631	0	-0.651	0			suppressed	0	0	2.8838	0	17.258	47.4848	Chalcone and stilbene synthase family protein
GSVIVG01010557001	AT5G13930	ATCHS	0.348	0.038	0.574	0	-0.79	0			suppressed	0.677922	0	6.94659	0	57.4069	291.135	Chalcone and stilbene synthase family protein
GSVIVG01010561001	AT5G13930	ATCHS	0.463	0.004	0.63	0	-0.685	0			suppressed	1.0232	0.0937893	2.94926	0	26.1594	97.4782	Chalcone and stilbene synthase family protein
GSVIVG01010563001	AT5G13930	ATCHS	0.69	0	0.648	0	-0.796	0			suppressed	1.36006	0.0937893	4.22697	0.293393	60.4861	232.484	Chalcone and stilbene synthase family protein
GSVIVG01010568001	AT5G13930	ATCHS			0.823	0	-0.711	0		induced	suppressed	1.01899	0.924749	33.8569	0	120.269	539.965	Chalcone and stilbene synthase family protein
GSVIVG01010572001	AT5G13930	ATCHS			0.625	0	-0.74	0			suppressed	0.341068	0.18495	2.71389	0	4.15305	42.9438	Chalcone and stilbene synthase family protein
GSVIVG01010574001	AT5G13930	ATCHS			0.426	0.01	-0.748	0			suppressed	0	0.187579	2.95498	0	7.78982	73.7572	Chalcone and stilbene synthase family protein
GSVIVG01010578001	AT5G13930	ATCHS					-0.7	0			suppressed	0	0	0.098726	0	9.041	29.7068	Chalcone and stilbene synthase family protein
GSVIVG01010579001	AT5G13930	ATCHS			0.519	0.001	-0.707	0			suppressed	0	0	0.833447	0	8.23629	24.624	Chalcone and stilbene synthase family protein
GSVIVG01010581001	AT5G13930	ATCHS					-0.764	0			suppressed	0	0	1.9493	0.264517	26.4184	211.412	Chalcone and stilbene synthase family protein
GSVIVG01010582001	AT5G13930	ATCHS	0.774	0			-0.765	0			suppressed	0.677922	0.18495	4.46002	0.132258	22.394	130.1	Chalcone and stilbene synthase family protein
GSVIVG01010583001	AT5G13930	ATCHS					-0.71	0			suppressed	0	0.278739	4.9295	0.264517	48.4247	153.339	Chalcone and stilbene synthase family protein
GSVIVG01010584001	AT5G13930	ATCHS					-0.76	0			suppressed	0	0	0.918402	0.132258	11.0877	48.2994	Chalcone and stilbene synthase family protein
GSVIVG01010585001	AT5G13930	ATCHS					-0.724	0			suppressed	0	0	0.896582	0	8.72316	27.7848	Chalcone and stilbene synthase family protein
GSVIVG01010589001	AT5G13930	ATCHS			0.701	0	-0.748	0		induced	suppressed	0.673708	1.1097	31.3568	0.278955	77.1168	355.062	Chalcone and stilbene synthase family protein
GSVIVG01010590001	AT5G13930	ATCHS	0.567	0	0.639	0	-0.692	0		induced	suppressed	1.01899	0.3699	14.5073	0	45.6036	258.687	Chalcone and stilbene synthase family protein
GSVIVG01026213001	AT5G13930	ATCHS					-0.604	0			suppressed	0	0	0.967765	0	1.31177	8.8721	Chalcone and stilbene synthase family protein
GSVIVG01026220001	AT5G13930	ATCHS					-0.671	0			suppressed	0.341068	0.18495	3.78038	0.529034	9.34875	43.6499	Chalcone and stilbene synthase family protein
GSVIVG01018782001	AT5G66230				-0.587	0				suppressed	induced	129.824	119.737	1.1239	20.9678	38.716	19.5531	Chalcone-flavanone isomerase family protein
GSVIVG01032619001	AT3G55120	A11	-0.344	0.04			-0.678	0			suppressed	134.764	162.603	291.325	125.74	175.713	368.801	Chalcone-flavanone isomerase family protein
GSVIVG01009924001	AT2G17880				-0.68	0	0.779	0			induced	6.11816	9.64631	1.43385	4.40552	14.9927	2.73205	Chaperone DnaJ-domain superfamily protein
GSVIVG01012257001	AT1G69060								induced			45.804	13.8668	17.9409	33.2603	39.8697	45.1997	Chaperone DnaJ-domain superfamily protein
GSVIVG01014782001	AT3G13310				0.853	0	0.695	0			induced	13.2511	11.2644	138.728	34.6551	41.9651	19.1344	Chaperone DnaJ-domain superfamily protein
GSVIVG01018928001	AT4G36520				-0.781	0				suppressed		529.896	279.936	78.6737	660.272	335.669	464.21	Chaperone DnaJ-domain superfamily protein
GSVIVG01024335001	AT5G16650						-0.536	0.001			suppressed	13.1921	5.02256	9.38952	10.0857	13.3034	25.809	Chaperone DnaJ-domain superfamily protein
GSVIVG01031207001	AT1G56300		-0.43	0.009			0.835	0			induced	27.277	47.1735	247.086	125.557	63.2365	21.4167	Chaperone DnaJ-domain superfamily protein
GSVIVG01008295001	AT5G20720	ATCPN21	0.468	0.004			0.486	0.003			induced	317.68	234.419	343.11	245.993	112.79	59.1948	chaperonin 20
GSVIVG01031526001	AT2G28000	CH-CPN60A	0.713	0	-0.377	0.023	0.571	0			induced	2596.08	1154.4	1494.72	1646.68	407.784	150.289	chaperonin-60alpha
GSVIVG01012662001	AT3G21630	AtCERK1	-0.46	0.005	-0.775	0	0.646	0			induced	0.336854	1.30516	2.23171	9.45559	22.6034	8.41052	chitin elicitor receptor kinase 1
GSVIVG01028752001	AT5G24090	ATCHIA			0.816	0	-0.644	0			suppressed	1.01478	1.57865	90.0104	26.9887	12.2203	30.9055	chitinase A
GSVIVG01032411001	AT5G24090	ATCHIA	-0.716	0	0.837	0			suppressed			17.6007	66.914	451.721	91.6792	1636	2573.39	chitinase A
GSVIVG01031685001	AT1G05850	ATCTL1	-0.57	0	-0.961	0					induced	321.234	585.725	129.395	1019.88	655.829	335.356	Chitinase family protein
GSVIVG01035029001	AT1G05850	ATCTL1			-0.862	0				suppressed		48.5831	79.9052	19.2417	63.7577	42.0577	25.477	Chitinase family protein
GSVIVG01000264001		ATCLC-C	-0.684	0	0.644	0			suppressed			16.9733	78.721	91.7198	49.5794	151.991	157.962	chloride channel C
GSVIVG01001205001	AT1G19670	ATCLH1	0.742	0	-0.791	0				suppressed		11.7899	0.557478	0.389181	173.431	0	0	chlorophyllase 1
GSVIVG01001207001	AT1G19670	ATCLH1	0.759	0	-0.901	0	-0.33	0.049		suppressed		15.8364	0.466318	3.25116	221.046	0.745002	1.61095	chlorophyllase 1
GSVIVG01013272001	AT4G17090	AtBAM3	0.663	0	0.949	0	-0.567	0			suppressed	29.6516	3.99614	7747.88	1839.32	26.1888	63.7521	chloroplast beta-amylase
GSVIVG01029119001	ATCG00860	YCF2.1	0.431	0.009					induced			140.688	36.2168	159.342	179.504	54.1652	57.6422	Chloroplast Ycf2;ATPase, AAA type, core
GSVIVG01001426001	AT1G71697	ATCK1			0.781	0					suppressed	23.1041	17.0425	69.9413	31.1563	44.6207	88.3889	choline kinase 1
GSVIVG01011478001	AT3G29200	ATCM1					-0.831	0			suppressed	48.4483	42.0484	42.5806	43.9761	93.8484	168.097	chorismate mutase 1
GSVIVG01018979001	AT5G66750	ATDDM1	-0.593	0	-0.545	0.001					induced	109.503	139.637	2.09739	12.9572	23.9033	9.57632	chromatin remodeling 1
GSVIVG01032746001	AT5G20420	CHR42			0.879	0	0.846	0			induced	67.9229	64.7937	81.024	40.3907	602.105	151.685	chromatin remodeling 42
GSVIVG01033464001	AT1G80740	CMT1			-0.526	0.001				suppressed	induced	90.4499	82.2516	1.15144	10.3433	14.843	5.83628	chromomethylase 1
GSVIVG01022685001	AT4G19020	CMT2	-0.401	0.015	0.706	0					induced	3.40647	5.21277	0.940222	0.146696	1.18226	0	chromomethylase 2
GSVIVG01025386001	AT1G69770	CMT3	0.555	0	-0.536	0.001				suppressed	induced	112.981	76.4542	1.06649	13.4984	15.3307	5.79615	chromomethylase 3
GSVIVG01031467001	AT5G22920				-0.37	0.026					suppressed	22.3546	16.8365	53.6243	86.1717	119.074	192.229	CHY-type/CTCHY-type/RING-type Zinc finger protein
GSVIVG01033674001	AT5G22920				-0.686	0	-0.636	0			suppressed	9.17513	9.47713	6.11654	16.0229	18.7085	37.4205	CHY-type/CTCHY-type/RING-type Zinc finger protein
GSVIVG01032256001	AT2G30490	ATC4H			0.406	0.014	-0.779	0			suppressed	0.677922	0.648639	6.56778	0.661292	14.7741	98.6221	cinnamate-4-hydroxylase
GSVIVG01035166001	AT2G30490	ATC4H			0.606	0	-0.759	0			suppressed	0	0	0.726673	0	3.44756	18.4512	cinnamate-4-hydroxylase
GSVIVG01009972001	AT4G39330	ATCAD9	0.81	0	-0.801	0	-0.52	0.001		suppressed		156.04	35.9354	2.29717	74.4214	1.93736	2.83331	cinnamyl alcohol dehydrogenase 9
GSVIVG01000817001	AT3G58750	CSY2	-0.428	0.009	0.947	0	-0.484	0.003			suppressed	53.5053	65.1688	192.634	60.9439	129.831	229.54	citrate synthase 2
GSVIVG01011847001	AT5G38200				-0.468	0.004					suppressed	0	0.3699	0.641718	5.58373	0.705492	34.6711	Class I glutamine amidotransferase-like superfamily protein
GSVIVG01030990001	AT5G38200		0.358	0.032			-0.553	0			suppressed	5.42759	1.7636	0.317998	0.440089	0.854316	6.43469	Class I glutamine amidotransferase-like superfamily protein
GSVIVG01006634001	AT1G22410		-0.824	0			-0.816	0			suppressed	466.074	1456.84	62.145	92.6979	385.662	966.477	Class-II DAHP synthetase family protein
GSVIVG01009070001	AT1G22410		-0.535	0.001	-0.58	0	-0.796	0			suppressed	206.152	407.793	221.656	309.352	340.682	671.886	Class-II DAHP synthetase family protein
GSVIVG01012108001	AT5G05010				0.562	0					induced	251.105	390.045	375.098	198.413	323.5	192.643	clathrin adaptor complexes medium subunit family protein
GSVIVG01008128001	AT5G60920	COB			-0.889	0					induced	90.7067	150.179	17.2844	370.512	380.143	173.711	COBRA-like extracellular glycosyl-phosphatidyl inositol-anchored protein family
GSVIVG01036565001	AT5G15630	COBL4	-0.384	0.021	-0.691	0	-0.533	0.001		suppressed		6.80029	12.5538	1.63935	8.20751	1.94746	3.90971	COBRA-like extracellular glycosyl-phosphatidyl inositol-anchored protein family
GSVIVG01003298001	AT2G30920	ATCOQ3			0.761	0					induced	4.39596	3.91286	5.40364	1.49816	2.31491	0.287344	coenzyme Q 3
GSVIVG01001357001	AT2G31955	CNX2	0.601	0	0.765	0					suppressed	5.0781	3.35276	8.99229	3.84761	15.0019	29.2243	cofactor of nitrate reductase and xanthine dehydrogenase 2
GSVIVG01006299001	AT5G65600						0.726	0			induced	0.336854	0.0937893	0	0.146696	15.768	2.61438	Concanavalin A-like lectin protein kinase family protein
GSVIVG01025649001	AT3G53380		-0.539	0.001	-0.917	0	0.521	0.001			induced	9.80669	21.6224	2.5658	19.349	12.19	2.2422	Concanavalin A-like lectin protein kinase family protein
GSVIVG01033490001	AT5G06740		0.615	0	0.798	0	0.691	0			induced	1.36006	0.372528	15.4764	1.23364	48.5112	24.2829	Concanavalin A-like lectin protein kinase family protein
GSVIVG01036499001	AT5G15850	VvCO	0.499162	0.141888	0.765235	0.00989963	0.897681	0.000423109		induced	induced	17.5965	13.39	158.052	44.5237	11.8226	4.24905	CONSTANS-like 2
GSVIVG01029107001	AT5G57660	VvCOL1, AtCOL5	0.705	0	0.926	0	0.792	0		induced		51.8168	40.2541	614.56	144.603	56.1228	40.1616	CONSTANS-like 5
GSVIVG01004079001	AT2G42490		0.499	0.002			0.781	0			induced	131.837	101.81	91.236	71.86	270.127	83.9739	Copper amine oxidase family protein
GSVIVG01017954001	AT1G31690				0.751	0	-0.646	0			suppressed	0.341068	0.18495	63.2454	0.983561	1.92726	35.0131	Copper amine oxidase family protein
GSVIVG01019873001	AT1G62810	CuAO1	0.378	0.023	0.845	0					suppressed	10.5478	5.67383	399.634	94.5986	52.9931	92.5751	Copper amine oxidase family protein
GSVIVG01038230001	AT1G62810	CuAO1					0.923	0			induced	3.04854	3.07402	37.4112	52.6531	12.0908	0	Copper amine oxidase family protein
GSVIVG01019902001	AT1G12520	ATCCS	0.728	0	0.798	0	0.53	0.001	induced			35.9257	10.7253	18.8949	2.14269	22.7412	14.5861	copper chaperone for SOD1
GSVIVG01028974001	AT5G23760										suppressed	5.08231	5.67909	48.8429	20.7772	46.299	98.0775	Copper transport protein family
GSVIVG01024838001	AT5G59030	COPT1	-0.493	0.002	-0.649	0	-0.698	0	suppressed		suppressed	0	5.65543	0.819676	97.3935	1.55981	53.374	copper transporter 1
GSVIVG01024839001	AT5G59030	COPT1	-0.604	0	-0.832	0	-0.451	0.006		suppressed		0	2.13087	0.474135	7.59185	0.536472	0.54641	copper transporter 1
GSVIVG01012309001	AT3G46900	COPT2			-0.77	0	0.509	0.002			induced	34.9657	47.9553	0.304226	23.5119	50.9214	6.51223	copper transporter 2
GSVIVG01010878001	AT4G30060						-0.834	0			suppressed	20.005	21.0465	25.2894	26.931	72.4492	136.147	Core-2/I-branching beta-1,6-N-acetylglucosaminyltransferase family protein
GSVIVG01011780001	AT1G71070				-0.42	0.011	-0.702	0		suppressed	suppressed	40.6795	49.6795	6.88685	15.5614	32.3196	51.338	Core-2/I-branching beta-1,6-N-acetylglucosaminyltransferase family protein
GSVIVG01014331001	AT4G27480		-0.418	0.011	0.853	0					suppressed	1.35163	5.94468	30.5795	10.2226	26.1106	45.4944	Core-2/I-branching beta-1,6-N-acetylglucosaminyltransferase family protein
GSVIVG01016621001	AT5G15050				-0.854	0	0.583	0			induced	49.9095	68.0263	17.7918	46.701	9.26885	3.67892	Core-2/I-branching beta-1,6-N-acetylglucosaminyltransferase family protein
GSVIVG01029033001	AT3G24040		-0.499	0.002	-0.587	0					induced	51.8294	109.214	48.4895	77.6239	59.7394	30.8891	Core-2/I-branching beta-1,6-N-acetylglucosaminyltransferase family protein
GSVIVG01029965001	AT3G03690	UNE7	-0.593	0	-0.874	0					induced	42.726	67.212	7.56309	32.1855	13.7902	4.35486	Core-2/I-branching beta-1,6-N-acetylglucosaminyltransferase family protein
GSVIVG01009202001	AT5G09570				0.842	0	-0.397	0.016		induced		1.69691	1.49011	9.92679	0.293393	4.04373	5.44768	Cox19-like CHCH family protein
GSVIVG01027806001	AT1G04400	AT-PHH1			0.586	0	-0.599	0			suppressed	27.8622	34.1473	55.8147	40.0419	36.4937	97.5229	cryptochrome 2
GSVIVG01035548001	AT5G24850	CRY3	0.681	0			0.518	0.001			induced	18.2323	9.15192	1.37072	4.34314	2.81187	0	cryptochrome 3
GSVIVG01023783001	AT4G34530	CIB1	-0.685	0	-0.891	0				suppressed		88.5384	139.992	59.1082	954.278	42.4428	42.6118	cryptochrome-interacting basic-helix-loop-helix 1
GSVIVG01038633001	AT3G49390	CID10			0.939	0	0.572	0			induced	349.732	543.443	769.489	285.591	387.431	207.12	CTC-interacting domain 10
GSVIVG01001961001	AT3G14450	CID9	-0.391	0.018	0.766	0	0.73	0			induced	45.7029	91.5403	112.208	37.5029	82.2308	32.6086	CTC-interacting domain 9
GSVIVG01010068001	AT1G30820		-0.534	0.001	-0.66	0	-0.649	0	suppressed	suppressed	suppressed	34.313	101.943	0.586633	61.6882	18.1417	140.908	CTP synthase family protein
GSVIVG01036683001	AT3G12670	emb2742					0.877	0			induced	136.262	181.063	276.348	177.957	475.645	181.083	CTP synthase family protein
GSVIVG01012313001	AT2G26975	COPT6			-0.855	0					induced	24.3631	19.0174	0.049363	9.26326	10.8607	2.16922	Ctr copper transporter family
GSVIVG01001270001	AT4G12420	SKU5	-0.42	0.011	-0.797	0				suppressed		348.464	452.818	7.97749	85.6188	121.186	66.5325	Cupredoxin superfamily protein
GSVIVG01001807001	AT3G27200		-0.526	0.001	-0.792	0				suppressed		14.8848	27.6346	12.9966	40.1764	13.7112	14.193	Cupredoxin superfamily protein
GSVIVG01018624001	AT4G12420	SKU5			0.886	0					induced	7.4445	5.68435	7.76054	1.23364	20.4566	10.4621	Cupredoxin superfamily protein
GSVIVG01022165001	AT4G39830	FLS1			0.75	0				induced		2.37484	4.37918	79.8562	12.2018	8.30522	8.65317	Cupredoxin superfamily protein
GSVIVG01022168001	AT4G39830				0.768	0	0.451	0.006		induced		0.341068	0.18495	54.8451	0.969123	13.2538	7.51109	Cupredoxin superfamily protein
GSVIVG01022172001	AT4G39830				0.73	0	-0.567	0			suppressed	0	0.372528	7.40588	0.264517	3.7654	9.74599	Cupredoxin superfamily protein
GSVIVG01022181001	AT4G39830		0.398	0.016	0.77	0	-0.534	0.001			suppressed	0.336854	0.0937893	4.47039	0.132258	1.71873	5.99409	Cupredoxin superfamily protein
GSVIVG01010964001	AT3G62900		-0.356	0.033							suppressed	29.1169	46.8185	65.5247	96.1811	71.1962	107.365	CW-type Zinc Finger
GSVIVG01014442001	AT5G54250	ATCNGC4	0.595	0	0.96	0	0.689	0			induced	193.406	153.092	959.812	322.439	118.813	66.7305	cyclic nucleotide-gated cation channel 4
GSVIVG01008823001	AT1G44110	CYCA1;1			-0.552	0				suppressed		58.3013	55.9573	0.331769	8.02731	11.107	7.05864	Cyclin A1;1
GSVIVG01009895001	AT1G76310	CYCB2;4			-0.58	0				suppressed	induced	176.706	187.962	0.896582	32.1069	28.5129	11.7054	CYCLIN B2;4
GSVIVG01037810001	AT1G70210	CYCD1;1			-0.842	0				suppressed		59.5855	68.7153	1.78172	23.2185	3.81501	2.42829	CYCLIN D1;1
GSVIVG01003175001	AT4G34160	CYCD3	0.357	0.032	-0.593	0				suppressed		425.356	374.26	11.7521	75.1485	20.3372	16.2865	CYCLIN D3;1
GSVIVG01009432001	AT4G34160	CYCD3	0.601	0	-0.78	0				suppressed		88.7488	50.9873	0.967765	39.1986	9.10071	5.75145	CYCLIN D3;1
GSVIVG01003610001	AT5G65420	CYCD4;1	0.495	0.002	-0.565	0					induced	34.5572	27.4628	0.049363	0.396775	6.66639	1.5097	CYCLIN D4;1
GSVIVG01009139001	AT5G65420	CYCD4;1			-0.394	0.017	0.764	0			induced	45.0418	40.6214	9.36198	12.6275	43.6461	21.7342	CYCLIN D4;1
GSVIVG01000451001	AT4G03270	CYCD6;1	0.493	0.002	-0.716	0				suppressed		65.2112	39.978	0.833447	13.5608	4.69962	3.82487	Cyclin D6;1
GSVIVG01000048001	AT3G05330	ATN			-0.564	0				suppressed	induced	95.5322	93.1453	0.345541	18.385	12.3885	5.17676	cyclin family
GSVIVG01025781001	AT5G06150	CYC1BAT			-0.509	0.002				suppressed	induced	247.504	360.037	2.55775	77.8566	37.0864	18.0315	Cyclin family protein
GSVIVG01032782001	AT5G06150	CYC1BAT			-0.529	0.001				suppressed		111.183	88.3076	0.416724	23.4039	8.86188	5.0755	Cyclin family protein
GSVIVG01013440001	AT1G76540	CDKB2;1			-0.55	0.001	-0.356	0.033		suppressed		200.947	200.645	1.6313	26.8957	21.3395	15.9873	cyclin-dependent kinase B2;1
GSVIVG01031765001	AT1G49620	AtKRP7			-0.895	0				suppressed		1.35584	1.5839	1.21458	26.9795	5.49423	4.24175	Cyclin-dependent kinase inhibitor family protein
GSVIVG01031532001	AT3G10330	AtTFIIB2	0.517	0.001	-0.817	0	-0.66	0			suppressed	139.441	102.127	64.6027	123.32	39.1256	69.8566	Cyclin-like family protein
GSVIVG01005756001	AT1G70620				-0.445	0.007	0.789	0			induced	57.1433	79.6299	58.7538	73.3553	53.9466	32.147	cyclin-related
GSVIVG01015994001	AT2G07050	CAS1					0.433	0.008			induced	3.38961	7.07015	1.60948	0.264517	5.81207	1.35189	cycloartenol synthase 1
GSVIVG01032217001	AT2G07050	CAS1									induced	0	0.18495	0	0	20.5532	5.9047	cycloartenol synthase 1
GSVIVG01027886001	AT3G23510				-0.39	0.019	-0.63	0			suppressed	0	0.278739	0.098726	0.543471	0.903924	45.9322	Cyclopropane-fatty-acyl-phospholipid synthase
GSVIVG01019128001	AT1G65320	CBSX6	-0.435	0.008	-0.713	0	0.814	0			induced	27.1127	55.64	83.8157	107.256	152.665	74.2945	Cystathionine beta-synthase (CBS) family protein
GSVIVG01031707001	AT4G36910	CBSX1					-0.669	0			suppressed	1.01056	1.67769	7.36099	10.3982	2.75216	11.1991	Cystathionine beta-synthase (CBS) family protein
GSVIVG01025801001	AT3G12490	ATCYS6			0.819	0					suppressed	24.14	18.9963	109.006	45.7001	82.881	132.134	cystatin B
GSVIVG01037389001	AT3G12490	ATCYS6			0.903	0					suppressed	42.0523	29.5753	101.797	35.3043	164.876	368.283	cystatin B
GSVIVG01025232001	AT5G04250		-0.509	0.002	-0.798	0					induced	52.9327	82.4594	11.4594	22.8599	36.9981	21.8026	Cysteine proteinases superfamily protein
GSVIVG01026951001	AT3G61440	ARATH;BSAS3;1			0.591	0	-0.793	0			suppressed	21.3946	30.9172	542.12	147.251	67.4409	255.913	cysteine synthase C1
GSVIVG01006739001	AT4G23180	CRK10					-0.745	0			suppressed	0	0	0.331769	0	0.109314	5.11108	cysteine-rich RLK (RECEPTOR-like protein kinase) 10
GSVIVG01036853001	AT4G23180	CRK10			0.787	0	-0.478	0.003			suppressed	22.6999	26.4416	47.1336	15.6838	1.35128	7.65704	cysteine-rich RLK (RECEPTOR-like protein kinase) 10
GSVIVG01007706001	AT1G70520	ASG6			0.893	0	-0.649	0			suppressed	3.37275	2.98549	60.9225	6.02382	9.75571	30.8115	cysteine-rich RLK (RECEPTOR-like protein kinase) 2
GSVIVG01002482001	AT4G05200	CRK25			0.421	0.01	-0.688	0			suppressed	0	0.18495	0.594681	0	3.48707	24.1844	cysteine-rich RLK (RECEPTOR-like protein kinase) 25
GSVIVG01005167001	AT4G21410	CRK29			0.516	0.001	-0.747	0			suppressed	0	0	0.72095	0	0.645786	5.57266	cysteine-rich RLK (RECEPTOR-like protein kinase) 29
GSVIVG01013799001	AT1G70530	CRK3			0.754	0					suppressed	5.11602	3.07402	5.48287	3.3619	28.7719	53.6157	cysteine-rich RLK (RECEPTOR-like protein kinase) 3
GSVIVG01035188001	AT1G70530	CRK3	0.487	0.003			0.953	0			induced	0.341068	0	0	0	131.026	18.5834	cysteine-rich RLK (RECEPTOR-like protein kinase) 3
GSVIVG01007713001	AT5G40380	CRK42			0.77	0	-0.583	0			suppressed	0.336854	0.656525	49.5823	5.7593	0.804708	5.21234	cysteine-rich RLK (RECEPTOR-like protein kinase) 42
GSVIVG01012618001	AT4G23150	CRK7			0.923	0	-0.404	0.015		induced		0.341068	0.18495	33.9431	1.68817	4.73913	9.57906	cysteine-rich RLK (RECEPTOR-like protein kinase) 7
GSVIVG01006512001	AT4G23160	CRK8					-0.756	0			suppressed	0	0	0.233043	0.132258	0.317844	4.41142	cysteine-rich RLK (RECEPTOR-like protein kinase) 8
GSVIVG01012382001	AT4G23160	CRK8					0.709	0			induced	0	0	0.098726	0	4.03364	0	cysteine-rich RLK (RECEPTOR-like protein kinase) 8
GSVIVG01025366001	AT2G27660				0.561	0	0.679	0			induced	0	0	3.14671	0	21.4312	7.01394	Cysteine/Histidine-rich C1 domain family protein
GSVIVG01034093001	AT2G37820				0.686	0	-0.744	0			suppressed	0.341068	1.214	5.20046	0.264517	2.84128	7.60049	Cysteine/Histidine-rich C1 domain family protein
GSVIVG01038613001	AT5G53560	ATB5-A	0.463	0.004			-0.591	0			suppressed	73.203	52.9744	38.5682	62.565	129.548	246.144	cytochrome B5 isoform E
GSVIVG01011969001	AT1G26100				-0.759	0					induced	11.1836	8.94594	0.098726	3.05175	16.4928	5.00253	Cytochrome b561/ferric reductase transmembrane protein family
GSVIVG01032622001	AT1G22450	ATCOX6B2			-0.342	0.041					induced	109.141	115.721	122.627	134.051	78.9448	47.2367	cytochrome C oxidase 6B
GSVIVG01001101001	AT1G11680	CYP51			-0.784	0					induced	88.61	105.034	15.8929	54.7456	58.0904	27.2621	CYTOCHROME P450 51G1
GSVIVG01018977001	AT3G50660	DWF4			-0.913	0				suppressed		8.47192	12.4679	3.01812	26.0127	3.26844	3.65064	Cytochrome P450 superfamily protein
GSVIVG01018473001	AT2G45510	CYP704A2					0.444	0.007			induced	1.35584	1.9538	1.40631	0.807988	45.7349	15.4527	cytochrome P450, family 704, subfamily A, polypeptide 2
GSVIVG01027545001	AT2G45510	CYP704A2			0.714	0	-0.456	0.005			suppressed	12.2068	9.407	11.7613	7.81073	13.7902	37.9368	cytochrome P450, family 704, subfamily A, polypeptide 2
GSVIVG01007418001	AT4G12300	CYP706A4	0.79	0	0.873	0					induced	28.7	7.72405	173.846	64.8255	33.9382	10.8625	cytochrome P450, family 706, subfamily A, polypeptide 4
GSVIVG01038228001	AT4G12300	CYP706A4	0.487	0.003	0.829	0	0.841	0			induced	0.341068	0	7.50908	0.55791	29.0217	3.93799	cytochrome P450, family 706, subfamily A, polypeptide 4
GSVIVG01024925001	AT2G29090	CYP707A2	-0.43	0.009	-0.71	0	-0.557	0		suppressed	suppressed	0	0.187579	0	24.1275	0.635688	32.272	cytochrome P450, family 707, subfamily A, polypeptide 2
GSVIVG01031738001	AT3G19270	CYP707A4	0.465	0.004			-0.431	0.009			suppressed	103.983	65.09	19.7593	25.8966	2.30481	20.0959	cytochrome P450, family 707, subfamily A, polypeptide 4
GSVIVG01024754001	AT3G26300	CYP71B34	-0.38	0.022			-0.823	0			suppressed	0.341068	2.60507	0.381132	3.36421	4.85854	23.3123	cytochrome P450, family 71, subfamily B, polypeptide 34
GSVIVG01022459001	AT3G26330	CYP71B37			0.829	0	-0.707	0			suppressed	0	0	42.3096	0.264517	7.44168	83.6902	cytochrome P450, family 71, subfamily B, polypeptide 37
GSVIVG01035384001	AT2G26170	CYP711A1			-0.604	0					suppressed	0.336854	0.3699	0.88281	1.3659	7.38198	20.8375	cytochrome P450, family 711, subfamily A, polypeptide 1
GSVIVG01030579001	AT2G42250	CYP712A1					0.885	0			induced	0.341068	0.3699	0	0.396775	90.3538	13.8682	cytochrome P450, family 712, subfamily A, polypeptide 1
GSVIVG01018322001	AT5G24910	CYP714A1			-0.889	0	0.581	0			induced	21.0198	27.2647	0.940222	16.9608	42.0266	25.3803	cytochrome P450, family 714, subfamily A, polypeptide 1
GSVIVG01018325001	AT5G24910	CYP714A1	0.866	0	-0.655	0	0.686	0			induced	11.1457	0.466318	0.402952	0.997999	304.256	167.979	cytochrome P450, family 714, subfamily A, polypeptide 1
GSVIVG01032871001	AT5G24910	CYP714A1	-0.571	0	0.708	0	0.794	0	suppressed		induced	14.2785	45.9253	23.224	3.53747	156.4	15.9946	cytochrome P450, family 714, subfamily A, polypeptide 1
GSVIVG01032230001	AT5G36110	CYP716A1			0.838	0	-0.692	0			suppressed	2.04641	1.86001	77.2241	1.46928	3.49717	13.9668	cytochrome P450, family 716, subfamily A, polypeptide 1
GSVIVG01037625001	AT5G36110	CYP716A1			0.824	0				induced		0	0	44.8767	3.37633	2.14589	2.18564	cytochrome P450, family 716, subfamily A, polypeptide 1
GSVIVG01020509001	AT3G14660	CYP72A13	0.74	0	0.911	0				induced		0.336854	0	270.501	9.02994	0	0	cytochrome P450, family 72, subfamily A, polypeptide 13
GSVIVG01000493001	AT3G14690	CYP72A15					0.713	0			induced	0	0.0937893	0.049363	0	51.9724	14.0425	cytochrome P450, family 72, subfamily A, polypeptide 15
GSVIVG01000494001	AT3G14690	CYP72A15			0.739	0	0.601	0			induced	0	0	1.37072	0	30.283	10.5095	cytochrome P450, family 72, subfamily A, polypeptide 15
GSVIVG01014894001	AT3G14690	CYP72A15					0.753	0			induced	0	0	0	0	112.607	34.8727	cytochrome P450, family 72, subfamily A, polypeptide 15
GSVIVG01014943001	AT3G14690	CYP72A15	0.891	0	0.88	0					suppressed	15.5585	2.98286	136.371	66.9965	168.806	323.087	cytochrome P450, family 72, subfamily A, polypeptide 15
GSVIVG01014958001	AT3G14690	CYP72A15			0.89	0	0.674	0		induced		0	0	67.5175	0.704606	0.476766	0	cytochrome P450, family 72, subfamily A, polypeptide 15
GSVIVG01014967001	AT3G14690	CYP72A15			0.89	0				induced		0	0	32.3288	1.89493	0	0	cytochrome P450, family 72, subfamily A, polypeptide 15
GSVIVG01015099001	AT3G14690	CYP72A15	0.631	0	0.735	0	-0.443	0.007			suppressed	1.35163	0.281368	1.10208	0	13.0048	38.1922	cytochrome P450, family 72, subfamily A, polypeptide 15
GSVIVG01014902001	AT3G14610	CYP72A7			-0.434	0.008	0.823	0			induced	0.336854	0.927378	0	0.264517	13.353	3.13251	cytochrome P450, family 72, subfamily A, polypeptide 7
GSVIVG01014946001	AT3G14610	CYP72A7			0.919	0				induced		0	0	51.3409	1.23364	0	0	cytochrome P450, family 72, subfamily A, polypeptide 7
GSVIVG01034898001	AT1G19630	CYP722A1	0.403	0.015	-0.79	0	0.934	0			induced	1.01056	0.187579	4.81128	16.4872	41.6986	0.259066	cytochrome P450, family 722, subfamily A, polypeptide 1
GSVIVG01019909001	AT2G45560	CYP76C1									suppressed	2.02955	5.11898	137.467	103.882	24.6492	76.5932	cytochrome P450, family 76, subfamily C, polypeptide 1
GSVIVG01033761001	AT2G45570	CYP76C2	-0.824	0			-0.418	0.011	suppressed			17.3397	134.43	0	0	21.6968	17.0026	cytochrome P450, family 76, subfamily C, polypeptide 2
GSVIVG01010612001	AT2G45550	CYP76C4	-0.708	0							induced	17.3608	175.045	0.098726	0.278955	20.4869	9.53162	cytochrome P450, family 76, subfamily C, polypeptide 4
GSVIVG01011538001	AT2G45550	CYP76C4	0.346	0.039	0.815	0	-0.576	0			suppressed	1.69691	0.833588	1.54635	0.425651	21.1722	68.8705	cytochrome P450, family 76, subfamily C, polypeptide 4
GSVIVG01013045001	AT2G45550	CYP76C4			0.817	0	-0.6	0			suppressed	1.70113	2.42275	3.47616	0.146696	28.3347	63.6655	cytochrome P450, family 76, subfamily C, polypeptide 4
GSVIVG01038509001	AT2G45550	CYP76C4			0.83	0	0.572	0		induced		1.36427	0.930007	476.516	0.396775	1.78853	0.445156	cytochrome P450, family 76, subfamily C, polypeptide 4
GSVIVG01019811001	AT1G33720	CYP76C6			0.676	0	-0.571	0			suppressed	5.09917	6.04373	29.9285	15.4817	22.574	39.7311	cytochrome P450, family 76, subfamily C, polypeptide 6
GSVIVG01033753001	AT3G52970	CYP76G1					-0.609	0			suppressed	0.336854	1.02117	3.04566	3.86205	2.02648	8.66503	cytochrome P450, family 76, subfamily G, polypeptide 1
GSVIVG01033759001	AT3G52970	CYP76G1	-0.511	0.001			-0.713	0			suppressed	4.42546	15.5472	0	0	32.9057	70.9549	cytochrome P450, family 76, subfamily G, polypeptide 1
GSVIVG01034704001	AT5G04660	CYP77A4	0.584	0	-0.851	0				suppressed		78.403	48.2104	4.12592	92.01	1.36138	0.789057	cytochrome P450, family 77, subfamily A, polypeptide 4
GSVIVG01008335001	AT3G18270	CYP77A5P			0.846	0					induced	61.9772	83.8934	90.8624	40.2319	1120.97	448.314	cytochrome P450, family 77, subfamily A, polypeptide 5 pseudogene
GSVIVG01012231001	AT1G13710	CYP78A5	-0.691	0	0.432	0.008	-0.356	0.033	suppressed			1.36006	12.9237	1.3489	0.293393	0.705492	0.416877	cytochrome P450, family 78, subfamily A, polypeptide 5
GSVIVG01019653001	AT2G46660	CYP78A6	-0.636	0	0.834	0	0.641	0	suppressed	induced		3.40647	37.3703	255.012	1.40921	12.3296	2.59796	cytochrome P450, family 78, subfamily A, polypeptide 6
GSVIVG01000199001	AT4G37340	CYP81D3					-0.451	0.006			suppressed	0	0.0937893	0	0	12.349	32.957	cytochrome P450, family 81, subfamily D, polypeptide 3
GSVIVG01009390001	AT4G37340	CYP81D3			0.716	0					suppressed	33.9172	37.9944	145.256	79.9215	44.0026	84.7383	cytochrome P450, family 81, subfamily D, polypeptide 3
GSVIVG01021824001	AT4G37370	CYP81D8					-0.7	0			suppressed	0.341068	0.0937893	0	0	40.386	84.794	cytochrome P450, family 81, subfamily D, polypeptide 8
GSVIVG01009594001	AT4G31940	CYP82C4	0.737	0	0.859	0	-0.347	0.038		induced		0.673708	0	363.039	10.1914	3.0002	10.2057	cytochrome P450, family 82, subfamily C, polypeptide 4
GSVIVG01009599001	AT4G31940	CYP82C4			0.862	0				induced		0	0	166.401	9.76805	0.427158	1.89374	cytochrome P450, family 82, subfamily C, polypeptide 4
GSVIVG01009600001	AT4G31940	CYP82C4					-0.548	0.001			suppressed	0	0	2.98592	0.411213	32.7972	91.8645	cytochrome P450, family 82, subfamily C, polypeptide 4
GSVIVG01009601001	AT4G31940	CYP82C4	0.842	0	0.822	0				induced		2.70747	0	382.495	7.26958	29.4353	75.079	cytochrome P450, family 82, subfamily C, polypeptide 4
GSVIVG01009602001	AT4G31940	CYP82C4					-0.581	0			suppressed	0	0.18495	1.46139	0.661292	56.3844	351.509	cytochrome P450, family 82, subfamily C, polypeptide 4
GSVIVG01009604001	AT4G31940	CYP82C4			0.855	0				induced		0	0	177.347	5.06682	0.268236	1.54984	cytochrome P450, family 82, subfamily C, polypeptide 4
GSVIVG01009607001	AT4G31940	CYP82C4					-0.458	0.005			suppressed	0.341068	0.3699	0.0987259	0	15.9058	32.3778	cytochrome P450, family 82, subfamily C, polypeptide 4
GSVIVG01009608001	AT4G31940	CYP82C4			0.693	0					suppressed	18.2702	10.2511	67.987	24.9806	27.2407	53.6978	cytochrome P450, family 82, subfamily C, polypeptide 4
GSVIVG01017588001	AT4G31940	CYP82C4			0.45	0.006	-0.503	0.002			suppressed	0	0	0.098726	0	9.01071	24.043	cytochrome P450, family 82, subfamily C, polypeptide 4
GSVIVG01023295001	AT4G31940	CYP82C4					-0.809	0			suppressed	0.677922	0.18495	0.608452	0.146696	23.9555	190.246	cytochrome P450, family 82, subfamily C, polypeptide 4
GSVIVG01023302001	AT4G31940	CYP82C4					-0.719	0			suppressed	0	0.18495	0	0	9.50855	112.758	cytochrome P450, family 82, subfamily C, polypeptide 4
GSVIVG01031854001	AT4G31940	CYP82C4	0.521	0.001	-0.773	0	0.481	0.003			induced	6.09709	4.0873	3.96174	7.56297	177.873	88.087	cytochrome P450, family 82, subfamily C, polypeptide 4
GSVIVG01009851001	AT4G31500	ATR4			0.937	0				induced		14.1774	4.94455	126.422	12.3941	7.29198	7.48281	cytochrome P450, family 83, subfamily B, polypeptide 1
GSVIVG01009855001	AT4G31500	ATR4					0.808	0			induced	0	0	0	0	7.32227	0.473434	cytochrome P450, family 83, subfamily B, polypeptide 1
GSVIVG01010606001	AT1G12740	CYP87A2									suppressed	0	0	0	0	0.476766	4.60937	cytochrome P450, family 87, subfamily A, polypeptide 2
GSVIVG01013354001	AT1G12740	CYP87A2	0.637	0	0.843	0				induced		4.76653	0	49.814	1.10138	0	0	cytochrome P450, family 87, subfamily A, polypeptide 2
GSVIVG01016845001	AT3G13730	CYP90D1	0.688	0	0.584	0				induced		11.8784	2.61296	8.41371	1.40921	14.2661	9.64017	cytochrome P450, family 90, subfamily D, polypeptide 1
GSVIVG01033366001	AT5G06900	CYP93D1			0.897	0	0.371	0.026		induced		3.06119	1.11233	73.8821	5.50922	131.098	131.945	cytochrome P450, family 93, subfamily D, polypeptide 1
GSVIVG01033367001	AT5G06900	CYP93D1					0.439	0.007			induced	2.0422	1.29728	0	0	677.943	304.454	cytochrome P450, family 93, subfamily D, polypeptide 1
GSVIVG01033368001	AT5G06900	CYP93D1			-0.683	0	0.871	0			induced	2.37484	1.76622	0.0849545	0.572348	44.3516	3.34688	cytochrome P450, family 93, subfamily D, polypeptide 1
GSVIVG01000764001	AT3G48520	CYP94B3			0.63	0	-0.789	0			suppressed	0	0	10.2977	0.396775	4.57011	32.5265	cytochrome P450, family 94, subfamily B, polypeptide 3
GSVIVG01015194001	AT5G56970	ATCKX3	0.575	0							induced	7.77293	5.9552	0.792133	0.880178	8.87198	2.91814	cytokinin oxidase 3
GSVIVG01009786001	AT1G75450	CKX5	-0.569	0	-0.463	0.004	0.531	0.001	suppressed		induced	7.81507	28.8153	0.0849544	11.7692	13.8995	4.68691	cytokinin oxidase 5
GSVIVG01035468001	AT5G21482	ATCKX5	-0.445	0.007			0.443	0.007			induced	18.9818	33.4443	146.434	153.375	37.8239	20.0502	cytokinin oxidase 7
GSVIVG01005041001	AT2G41510	CKX1	-0.55	0.001	0.365	0.029	-0.421	0.01	suppressed		suppressed	6.10551	22.7839	0.869039	0.278955	1.69853	8.01736	cytokinin oxidase/dehydrogenase 1
GSVIVG01001461001	AT3G63440	ATCKX6	-0.682	0	0.372	0.025	-0.475	0.003			suppressed	2.7159	10.4203	1.49699	1.23364	3.32815	15.1654	cytokinin oxidase/dehydrogenase 6
GSVIVG01027428001	AT2G46760	AtGulLO6	-0.383	0.021			0.804	0			induced	1.35163	5.49151	0.402952	0	12.2212	1.09282	D-arabinono-1,4-lactone oxidase family protein
GSVIVG01017069001	AT1G79870		-0.416	0.012			0.508	0.002			induced	449.204	746.115	751.857	548.445	316.439	156.638	D-isomer specific 2-hydroxyacid dehydrogenase family protein
GSVIVG01014205001	AT1G78850		0.697	0	0.504	0.002	-0.795	0			suppressed	6.79187	1.57865	0.981536	0	248.344	540.405	D-mannose binding lectin protein with Apple-like carbohydrate-binding domain
GSVIVG01013749001	AT1G60420				0.573	0	-0.671	0			suppressed	9.86148	9.02396	34.9613	18.3123	15.9857	47.6782	DC1 domain-containing protein
GSVIVG01013757001	AT1G60420				0.688	0	-0.711	0			suppressed	0.341068	1.95117	6.44026	0.67573	3.16001	14.2213	DC1 domain-containing protein
GSVIVG01037636001	AT5G54910		0.66	0	-0.504	0.002			induced			47.7703	13.9632	12.5947	15.6047	27.8588	27.4227	DEA(D/H)-box RNA helicase family protein
GSVIVG01010342001	AT1G27880				-0.499	0.002					induced	34.2835	30.0083	1.89422	6.71916	12.5777	2.34345	DEAD/DEAH box RNA helicase family protein
GSVIVG01000857001	AT2G41430	CID1			0.732	0	-0.427	0.009			suppressed	23.7441	24.3835	62.3996	23.9947	116.839	218.578	dehydration-induced protein (ERD15)
GSVIVG01018878001	AT3G50980	XERO1			0.486	0.003					suppressed	12.2321	11.5896	30.1291	20.8656	45.6717	206.994	dehydrin xero 1
GSVIVG01021977001	AT3G06350	EMB3004	0.819	0	0.627	0	-0.777	0			suppressed	9.80248	2.03971	9.74543	0	21.7381	48.6269	dehydroquinate dehydratase, putative / shikimate dehydrogenase, putative
GSVIVG01017042001	AT3G16240	AQP1	0.354	0.034	-0.426	0.01	0.593	0			induced	19.6092	17.1205	26.5051	30.264	603.973	193.804	delta tonoplast integral protein
GSVIVG01003955001	AT4G15560	AtCLA1	0.684	0	-0.56	0	0.893	0			induced	17.2554	8.6672	8.81093	13.89	203.131	75.7677	Deoxyxylulose-5-phosphate synthase
GSVIVG01008599001	AT3G26935		-0.658	0			-0.855	0			suppressed	8.80456	16.4588	17.8055	19.7001	23.4476	61.1879	DHHC-type zinc finger family protein
GSVIVG01012479001	AT1G69420				-0.837	0	0.671	0			induced	95.0563	114.688	15.3741	90.1272	63.2264	36.9379	DHHC-type zinc finger family protein
GSVIVG01015825001	AT4G15080						0.869	0			induced	97.1449	118.297	137.834	139.918	118.39	53.0529	DHHC-type zinc finger family protein
GSVIVG01027419001	AT4G00840				0.728	0	0.814	0			induced	24.4473	25.637	34.7673	11.8195	31.9319	18.5761	DHHC-type zinc finger family protein
GSVIVG01009205001	AT2G22610				-0.668	0	-0.385	0.02		suppressed		41.6775	30.443	1.02518	8.82086	5.87178	6.77129	Di-glucose binding protein with Kinesin motor domain
GSVIVG01014451001	AT2G20900	ATDGK5			0.874	0				induced		9.17513	5.40561	46.011	3.15745	17.8533	15.9052	diacylglycerol kinase 5
GSVIVG01025268001	AT5G12860	DiT1			0.775	0					induced	138.174	171.012	691.333	264.747	52.6045	20.281	dicarboxylate transporter 1
GSVIVG01019052001	AT3G03300	HEN1	0.495	0.002	0.406	0.014	-0.642	0			suppressed	28.7295	17.962	22.1416	9.30889	21.7188	36.4572	dicer-like 2
GSVIVG01009743001	AT5G42800	DFR	-0.41	0.013			-0.713	0			suppressed	52.0275	78.0232	45.9351	32.2819	137.677	269.656	dihydroflavonol 4-reductase
GSVIVG01016012001	AT2G34930		0.776	0	0.647	0	-0.668	0			suppressed	11.8489	4.08993	7.5114	5.00675	13.9794	44.3404	disease resistance family protein / LRR family protein
GSVIVG01033113001	AT2G34930				0.675	0	-0.666	0			suppressed	0	0	0.635996	0	1.70863	5.74689	disease resistance family protein / LRR family protein
GSVIVG01003562001	AT5G66900				0.575	0	0.716	0			induced	1.36427	1.0238	5.60806	1.86606	42.362	19.0049	Disease resistance protein (CC-NBS-LRR class) family
GSVIVG01003571001	AT5G66900				0.588	0	0.745	0			induced	4.4086	5.39509	28.9176	3.46759	205.095	73.4626	Disease resistance protein (CC-NBS-LRR class) family
GSVIVG01007143001	AT5G66900				0.638	0	0.712	0			induced	1.70113	2.51391	7.92365	0.969123	120.957	49.2709	Disease resistance protein (CC-NBS-LRR class) family
GSVIVG01010809001	AT5G35450										induced	0	0.0937893	0	0	1.5203	0.287344	Disease resistance protein (CC-NBS-LRR class) family
GSVIVG01016962001	AT1G12220	RPS5	0.533	0.001	-0.419	0.011	0.696	0			induced	11.8531	2.69623	12.7508	13.231	20.1388	5.74689	Disease resistance protein (CC-NBS-LRR class) family
GSVIVG01017269001	AT1G63350		-0.705	0	-0.895	0	0.692	0		suppressed		7.4445	23.7717	4.44392	25.9717	16.7307	10.4219	Disease resistance protein (CC-NBS-LRR class) family
GSVIVG01025877001	AT5G63020				0.544	0.001	0.556	0			induced	0	0.18495	0.169909	0	24.0034	0.54641	Disease resistance protein (CC-NBS-LRR class) family
GSVIVG01012796001	AT4G12010		0.347	0.038	-0.731	0	0.694	0			induced	45.8377	22.4139	8.94525	47.107	228.084	131.422	Disease resistance protein (TIR-NBS-LRR class) family
GSVIVG01012798001	AT5G36930		0.468	0.004	-0.786	0	0.725	0			induced	26.818	14.2367	8.39761	30.2883	65.6221	33.9021	Disease resistance protein (TIR-NBS-LRR class) family
GSVIVG01026080001	AT3G44480	cog1			0.857	0				induced		0	0	180.182	7.84193	2.08618	7.61964	Disease resistance protein (TIR-NBS-LRR class) family
GSVIVG01025958001	AT5G17680		-0.357	0.033	0.447	0.006	-0.505	0.002			suppressed	7.81928	18.5484	7.44827	4.98019	0	1.43672	disease resistance protein (TIR-NBS-LRR class), putative
GSVIVG01025968001	AT5G17680		0.566	0	-0.348	0.038	0.782	0			induced	22.7462	8.47962	14.2915	25.1585	44.5996	18.2724	disease resistance protein (TIR-NBS-LRR class), putative
GSVIVG01036294001	AT5G17680				0.534	0.001	-0.617	0			suppressed	8.82563	7.26825	16.8482	12.1753	24.3221	49.7316	disease resistance protein (TIR-NBS-LRR class), putative
GSVIVG01025391001	AT3G13650				0.524	0.001	-0.73	0			suppressed	0	0.3699	11.417	0.264517	6.55707	145.445	Disease resistance-responsive (dirigent-like protein) family protein
GSVIVG01025394001	AT1G58170				0.387	0.02	-0.721	0			suppressed	0	0.18495	3.90093	0.264517	123.239	1022.78	Disease resistance-responsive (dirigent-like protein) family protein
GSVIVG01025397001	AT3G13650				0.772	0	-0.707	0			suppressed	55.5601	34.5207	125.65	35.4446	84.5374	162.434	Disease resistance-responsive (dirigent-like protein) family protein
GSVIVG01030448001	AT2G21100						0.55	0.001			induced	0	0	0	0	13.511	0.704222	Disease resistance-responsive (dirigent-like protein) family protein
GSVIVG01033445001	AT1G55210		-0.437	0.008	-0.453	0.006	0.512	0.001			induced	1.01899	2.6936	0.049363	0.572348	36.4498	6.38269	Disease resistance-responsive (dirigent-like protein) family protein
GSVIVG01009657001	AT1G75090		0.351	0.036	-0.783	0				suppressed	induced	64.7479	62.775	5.01678	26.8472	7.56022	2.29876	DNA glycosylase superfamily protein
GSVIVG01010060001	AT5G44680		-0.704	0	-0.846	0				suppressed		53.6359	90.5656	0.890859	348.757	39.1826	37.4688	DNA glycosylase superfamily protein
GSVIVG01027314001	AT3G10690	GYRA	0.695	0	-0.477	0.003					induced	263.846	175.254	88.588	95.8437	59.0633	32.708	DNA GYRASE A
GSVIVG01008158001	AT5G22110	ATDPB2	0.787	0	-0.607	0					induced	54.2254	25.0847	0.770313	5.56234	7.41227	2.21392	DNA polymerase epsilon subunit B2
GSVIVG01034926001	AT5G49010	EMB2812			0.825	0					induced	17.9628	23.4123	39.2931	11.6393	35.0608	13.2835	DNA replication protein-related
GSVIVG01010325001	AT3G25980	AtMAD2			-0.538	0.001				suppressed		97.4062	88.9984	1.3294	8.77523	10.6899	7.00208	DNA-binding HORMA family protein
GSVIVG01012879001	AT2G25620	AtDBP1			0.725	0	-0.56	0	suppressed			14.5901	42.1036	49.9933	30.9594	13.3337	14.6874	DNA-binding protein phosphatase 1
GSVIVG01018226001	AT5G22060	ATJ2					-0.734	0			suppressed	398.609	410.689	362.171	545.281	315.028	493.115	DNAJ homologue 2
GSVIVG01001428001	AT1G71710		0.61	0							suppressed	34.5825	16.0161	45.6228	57.4618	66.109	120.834	DNAse I-like superfamily protein
GSVIVG01021086001	AT1G28310				0.715	0	-0.507	0.002			suppressed	29.4749	29.1019	43.5909	33.1379	20.1783	41.3001	Dof-type zinc finger DNA-binding family protein
GSVIVG01027184001	AT3G61850	DAG1			0.712	0	-0.583	0			suppressed	6.4508	8.38058	11.999	4.08326	6.08031	16.8758	Dof-type zinc finger DNA-binding family protein
GSVIVG01038591001	AT4G24060		-0.535	0.001	0.89	0	-0.549	0.001			suppressed	2.37062	3.63938	24.1839	9.7923	4.56001	15.0879	Dof-type zinc finger DNA-binding family protein
GSVIVG01013454001	AT2G33570	GALS1	-0.604	0	-0.913	0				suppressed	induced	46.4777	67.475	2.38784	93.8449	52.6173	30.152	Domain of unknown function (DUF23)
GSVIVG01003316001	AT1G55790				0.78	0	-0.522	0.001			suppressed	0	0	2.93316	0.293393	12.777	51.9701	Domain of unknown function (DUF2431)
GSVIVG01011472001	AT3G29185		0.329	0.05	-0.664	0	-0.563	0			suppressed	108.661	107.969	146.4	182.258	91.8706	200.807	Domain of unknown function (DUF3598)
GSVIVG01005997001	AT1G05577		-0.39	0.019	-0.357	0.032	0.764	0			induced	0	0.554849	0	0	5.56403	0.287344	Domain of unknown function (DUF966)
GSVIVG01006373001	AT5G10150		-0.646	0			0.821	0			induced	11.5205	24.4852	0.88281	0.836864	21.343	0.602967	Domain of unknown function (DUF966)
GSVIVG01016701001	AT1G54070										suppressed	24.4642	18.8447	114.44	122.595	102.787	230.472	Dormancy/auxin associated family protein
GSVIVG01024729001	AT1G07200	SMXL6	-0.516	0.001							suppressed	65.5733	100.443	99.6744	80.514	93.39	167.649	Double Clp-N motif-containing P-loop nucleoside triphosphate hydrolases superfamily protein
GSVIVG01008822001	AT1G21680				0.703	0	0.705	0			induced	8.81299	10.6938	136.674	40.4745	52.8535	30.786	DPP6 N-terminal domain-like protein
GSVIVG01022076001	AT2G23340	DEAR3	0.388	0.019	-0.829	0				suppressed		59.8086	51.643	45.1394	166.689	21.3008	15.4856	DREB and EAR motif protein 3
GSVIVG01031200001	AT3G05700						0.702	0			induced	81.1192	93.8535	90.2801	84.316	378.039	207.623	Drought-responsive family protein
GSVIVG01033035001	AT5G41070	DRB5			-0.817	0	0.351	0.036		suppressed		156.6	132.602	0	19.9455	5.69266	2.81689	dsRNA-binding protein 5
GSVIVG01005023001	AT3G52180	ATPTPKIS1	-0.46	0.005	0.895	0				induced		25.7695	40.1577	318.626	69.9264	105.959	114.919	dual specificity protein phosphatase (DsPTP1) family protein
GSVIVG01017893001	AT3G23610	DSPTP1	-0.333	0.047			-0.481	0.003			suppressed	2.71169	5.29341	3.87338	3.83318	11.2172	25.4113	dual specificity protein phosphatase 1
GSVIVG01021832001	AT1G76880				-0.935	0	-0.506	0.002			suppressed	90.9762	65.2705	13.5292	113.677	34.1964	53.5026	Duplicated homeodomain-like superfamily protein
GSVIVG01026588001	AT1G76880		0.658	0	0.555	0	-0.429	0.009			suppressed	32.4096	14.0439	122.006	86.1769	34.2359	69.0137	Duplicated homeodomain-like superfamily protein
GSVIVG01034001001	AT2G38090				-0.758	0					induced	15.9417	26.2672	4.86064	17.3073	13.5018	6.41097	Duplicated homeodomain-like superfamily protein
GSVIVG01034523001	AT1G76880		0.744	0	-0.623	0	0.474	0.004			induced	98.1428	53.7195	345.003	501.453	125.759	66.9239	Duplicated homeodomain-like superfamily protein
GSVIVG01035465001	AT1G76880				-0.901	0	0.947	0		suppressed	induced	176.138	174.279	9.15987	242.787	71.8614	12.0967	Duplicated homeodomain-like superfamily protein
GSVIVG01014319001	AT1G53140	DRP5A	-0.42	0.011	-0.613	0					induced	16.607	34.5198	0.501678	3.15513	5.53374	1.19408	Dynamin related protein 5A
GSVIVG01011685001	AT1G23220		-0.489	0.002	-0.814	0	-0.374	0.025		suppressed		29.4833	45.9148	7.47009	42.3555	8.89218	11.8988	Dynein light chain type 1 family protein
GSVIVG01016782001	AT3G14000	ATBRXL2			-0.329	0.05	0.432	0.008			induced	63.6744	51.4975	7.97981	8.95543	32.417	16.6468	DZC (Disease resistance/zinc finger/chromosome condensation-like region) domain containing protein
GSVIVG01032703001	AT2G40550	ETG1			-0.596	0				suppressed	induced	85.8225	67.8089	1.08026	19.3974	12.9855	5.43583	E2F target gene 1
GSVIVG01032797001	AT5G05560	APC1					0.567	0			induced	52.9412	67.4592	43.9915	22.4584	40.6937	15.1608	E3 ubiquitin ligase, putative
GSVIVG01011476001	AT5G15350	AtENODL17			-0.828	0					induced	54.5369	49.8075	2.40966	26.4025	58.0593	23.9408	early nodulin-like protein 17
GSVIVG01035318001	AT5G25940		0.374	0.024	0.781	0	-0.599	0			suppressed	15.2554	12.8378	45.6756	22.3811	45.5514	106.868	early nodulin-related
GSVIVG01011098001	AT3G63060	EDL3	-0.53	0.001	-0.659	0	0.56	0	suppressed			1.36427	13.9685	4.82505	12.8776	7.25247	4.7316	EID1-like 3
GSVIVG01015548001	AT2G25490	EBF1	-0.415	0.012	0.403	0.015	-0.91	0			suppressed	30.5149	60.2997	50.5675	31.1413	24.1641	92.4984	EIN3-binding F box protein 1
GSVIVG01035856001	AT2G25490	EBF1	-0.369	0.027	0.526	0.001	-0.747	0			suppressed	36.0142	60.4671	148.229	73.8335	47.6999	137.014	EIN3-binding F box protein 1
GSVIVG01015108001	AT1G17455	ELF4-L4	0.387	0.02	-0.409	0.013	0.932	0			induced	13.5627	12.0226	25.1653	27.9989	19.5426	3.33502	ELF4-like 4
GSVIVG01006308001	AT4G37990	ATCAD8					-0.838	0			suppressed	0	0.0937893	0	0	0.645786	5.16034	elicitor-activated gene 3-2
GSVIVG01036886001	AT4G19350	EMB3006									induced	20.9903	23.7638	3.17425	3.55191	13.5211	5.808	embryo defective 3006
GSVIVG01029836001	AT3G60360	EDA14			-0.627	0	-0.747	0			suppressed	81.9949	47.6705	17.8549	42.6801	53.5616	87.5151	embryo sac development arrest 14
GSVIVG01018477001	AT5G62200		0.825	0					induced			17.2849	3.72529	9.4446	8.9745	26.9255	25.4605	Embryo-specific protein 3, (ATS3)
GSVIVG01022966001	AT1G09580				0.337	0.045					induced	200.488	200.738	208.353	141.732	146.281	79.1036	emp24/gp25L/p24 family/GOLD family protein
GSVIVG01036130001	AT1G08350		-0.376	0.024			0.465	0.004			induced	33.2603	69.1579	39.0436	20.6958	58.3376	27.4364	Endomembrane protein 70 protein family
GSVIVG01011882001	AT1G68290	ENDO2			0.699	0				induced		1.36427	0.653897	19.1695	0.954685	2.68236	2.40001	endonuclease 2
GSVIVG01011603001	AT2G01850	ATXTH27			0.765	0	0.566	0			induced	68.1586	91.0083	611.08	355.889	561.754	347.998	endoxyloglucan transferase A3
GSVIVG01018517001	AT2G36530	ENO2			0.48	0.003	-0.789	0			suppressed	102.969	97.2115	52.7037	39.6716	193.077	393.271	Enolase
GSVIVG01013769001	AT1G60550	DHNS	0.819	0	-0.909	0	-0.528	0.001			suppressed	77.1188	34.6294	47.5135	182.482	1.34118	5.44768	enoyl-CoA hydratase/isomerase D
GSVIVG01018398001	AT2G32440	ATKAO2			-0.582	0	0.796	0			induced	11.8952	14.5207	0.049363	0.293393	150.446	69.3905	ent-kaurenoic acid hydroxylase 2
GSVIVG01022425001	AT5G63640				0.62	0	0.844	0			induced	20.3756	21.0781	26.0654	16.3428	65.3631	36.1415	ENTH/VHS/GAT family protein
GSVIVG01010754001	AT3G59400	GUN4	0.687	0	-0.879	0	0.513	0.001			induced	395.754	122.315	229.482	1525.34	15.3399	5.10378	enzyme binding;tetrapyrrole binding
GSVIVG01030543001	AT2G20875	EPF1			-0.5	0.002	-0.566	0			suppressed	0.336854	0.278739	0.578584	2.78955	1.07294	8.26001	epidermal patterning factor 1
GSVIVG01035864001	AT2G25430		-0.352	0.035	-0.561	0	0.81	0			induced	107.091	185.457	121.919	168.139	191.876	89.3349	epsin N-terminal homology (ENTH) domain-containing protein / clathrin assembly protein-related
GSVIVG01021897001	AT1G54570	PES1					0.817	0			induced	51.3198	63.265	74.8361	104.055	20.7753	5.62921	Esterase/lipase/thioesterase family protein
GSVIVG01037473001	AT3G20770	AtEIN3	-0.37	0.026	-0.732	0	-0.589	0			suppressed	4.06753	8.09395	11.6464	34.025	8.86188	19.4354	Ethylene insensitive 3 family protein
GSVIVG01028315001	AT3G23240	EIN1	-0.478	0.003			-0.826	0			suppressed	0.341068	2.31844	2.26158	9.2269	3.91511	27.326	ethylene response factor 1
GSVIVG01028053001	AT2G40940	ERS	-0.392	0.018	-0.402	0.015	-0.87	0			suppressed	36.6036	63.5016	63.0161	50.406	65.0378	119.439	ethylene response sensor 1
GSVIVG01021146001	AT5G47220	ATERF-2			0.367	0.028	-0.516	0.001			suppressed	0	0.0937893	3.3912	2.3639	2.74207	11.7693	ethylene responsive element binding factor 2
GSVIVG01037712001	AT1G50640	ATERF3	0.359	0.031			0.85	0			induced	59.3077	47.9676	78.0345	89.7293	73.2605	45.5153	ethylene responsive element binding factor 3
GSVIVG01021098001	AT3G15210	ATERF-4			0.477	0.003	0.774	0			induced	6.79608	7.16657	24.836	17.6989	116.388	53.8374	ethylene responsive element binding factor 4
GSVIVG01030508001	AT1G05010	ACO4	-0.61	0	0.453	0.006	-0.7	0	suppressed		suppressed	15.2764	64.0328	205.973	116.573	100.115	721.777	ethylene-forming enzyme
GSVIVG01035098001	AT3G16770	ATEBP			-0.672	0	-0.878	0			suppressed	130.869	163.107	15.5957	38.0286	62.1258	740.576	ethylene-responsive element binding protein
GSVIVG01004265001	AT1G01300				0.361	0.03	0.52	0.001			induced	6.13923	6.07002	60.5963	41.3864	73.7188	25.1732	Eukaryotic aspartyl protease family protein
GSVIVG01006876001	AT5G10770										induced	11.5331	25.2145	118.457	261.25	118.939	57.1806	Eukaryotic aspartyl protease family protein
GSVIVG01007227001	AT4G35880				0.725	0	-0.628	0			suppressed	8.48456	11.2644	75.5506	8.47203	139.021	263.236	Eukaryotic aspartyl protease family protein
GSVIVG01009155001	AT1G09750		-0.607	0	-0.899	0					induced	71.3335	133.49	0.18368	282.025	170.271	29.7114	Eukaryotic aspartyl protease family protein
GSVIVG01016100001	AT1G79720				-0.913	0				suppressed	induced	7.45715	11.6369	0.72095	13.5822	21.0638	9.03721	Eukaryotic aspartyl protease family protein
GSVIVG01022186001	AT5G10080				-0.71	0	0.64	0			induced	59.733	77.4211	24.193	31.1396	38.8648	19.8952	Eukaryotic aspartyl protease family protein
GSVIVG01033935001	AT3G52500				-0.884	0					induced	48.945	44.0837	9.60307	330.509	173.132	54.7204	Eukaryotic aspartyl protease family protein
GSVIVG01034372001	AT3G20015		-0.597	0			0.492	0.002	suppressed		induced	26.1527	83.2386	23.9187	22.5763	101.311	52.9553	Eukaryotic aspartyl protease family protein
GSVIVG01036013001	AT5G10760		0.641	0			-0.606	0			suppressed	3.37275	0.560107	1.77367	2.30614	4.92746	32.6277	Eukaryotic aspartyl protease family protein
GSVIVG01036017001	AT5G10770						-0.58	0			suppressed	0.682137	0.838846	6.8915	16.4127	9.72718	29.4405	Eukaryotic aspartyl protease family protein
GSVIVG01036053001	AT3G52500				-0.895	0	0.468	0.004			induced	63.573	53.3443	1.1239	92.5293	59.5629	12.6194	Eukaryotic aspartyl protease family protein
GSVIVG01036671001	AT3G54400		-0.602	0	-0.744	0				suppressed	induced	1127.21	3736.99	9.27363	449.805	509.893	232.554	Eukaryotic aspartyl protease family protein
GSVIVG01035958001	AT1G13950	ATELF5A-1			0.879	0	-0.464	0.004			suppressed	110.868	80.325	311.133	139.037	227.476	409.136	eukaryotic elongation factor 5A-1
GSVIVG01034491001	AT3G26618	ERF1-3	-0.449	0.006	0.873	0				induced		0	0.651268	24.7097	0.529034	3.04981	3.73548	eukaryotic release factor 1-3
GSVIVG01024550001	AT5G20920	EIF2BETA	0.541	0.001	0.53	0.001	-0.802	0			suppressed	180.024	107.995	132.341	94.0493	119.24	201.029	eukaryotic translation initiation factor 2 beta subunit
GSVIVG01016810001	AT3G13920	EIF4A1	-0.341	0.042	0.447	0.006	0.779	0			induced	326.371	717.821	481.218	174.852	692.594	306.195	eukaryotic translation initiation factor 4A1
GSVIVG01006401001	AT1G11480				0.842	0	0.692	0			induced	74.3905	87.0095	155.638	61.1679	289.38	151.059	eukaryotic translation initiation factor-related
GSVIVG01009064001	AT5G64260	EXL2	-0.737	0	-0.721	0	-0.697	0			suppressed	1.0232	8.18774	0.197452	4.56897	1.17216	9.95306	EXORDIUM like 2
GSVIVG01015754001	AT5G64260	EXL2			0.853	0	0.448	0.006		induced	induced	137.143	132.016	409.958	86.5656	359.376	196.943	EXORDIUM like 2
GSVIVG01028055001	AT5G64260	EXL2	-0.361	0.03			-0.835	0			suppressed	0	1.85213	0.959716	2.51291	1.02334	37.4059	EXORDIUM like 2
GSVIVG01003953001	AT4G38040		-0.564	0	-0.67	0					induced	22.3588	32.3451	11.138	14.4745	29.6363	11.2557	Exostosin family protein
GSVIVG01008002001	AT1G74680		-0.457	0.005	0.409	0.013	-0.802	0			suppressed	12.9142	19.3715	13.3663	13.3921	22.3452	64.6543	Exostosin family protein
GSVIVG01012820001	AT5G20260										induced	0	0.18495	0	0	5.81207	0.388599	Exostosin family protein
GSVIVG01015329001	AT5G19670		0.401	0.015	-0.782	0	0.658	0			induced	19.3145	12.2829	0.995308	4.93224	39.3442	22.7002	Exostosin family protein
GSVIVG01031485001	AT2G28110	FRA8	-0.42	0.011	-0.896	0	0.608	0		suppressed		56.0529	66.6879	7.16818	89.7489	99.7807	76.3643	Exostosin family protein
GSVIVG01031644001	AT2G20370	AtMUR3	-0.436	0.008	-0.779	0				suppressed		7.80243	23.7901	1.08831	13.1351	3.79481	1.87002	Exostosin family protein
GSVIVG01007987001	AT1G69530	AT-EXP1			0.806	0	-0.837	0		induced	suppressed	7.11186	9.96711	94.4716	0.836864	9.91551	41.8227	expansin A1
GSVIVG01011437001	AT1G69530	EXP1	-0.643	0					suppressed			33.9467	142.824	3.35221	40.9226	6.28884	2.71563	expansin A1
GSVIVG01019965001	AT1G69530	AT-EXP1	0.843	0	0.408	0.013					induced	167.287	88.6513	479.713	71.3945	25.4227	4.15691	expansin A1
GSVIVG01035233001	AT3G03220	ATEXP13			-0.818	0					induced	80.1676	122.865	21.369	42.6466	52.2371	19.565	expansin A13
GSVIVG01029411001	AT2G03090	ATEXP15									induced	70.7902	110.549	37.2769	52.615	25.3244	6.35442	expansin A15
GSVIVG01016525001	AT2G39700	ATEXP4	0.331	0.049	0.841	0					induced	30.536	27.4838	38.628	17.0451	6.01051	1.59453	expansin A4
GSVIVG01024946001	AT2G39700	ATEXP4			-0.426	0.009	0.778	0			induced	112.333	133.952	31.7526	55.1423	119.945	52.6752	expansin A4
GSVIVG01034162001	AT2G39700	ATEXP4	-0.507	0.002	-0.864	0				suppressed	induced	104.977	223.253	7.87071	83.0546	14.0585	5.08736	expansin A4
GSVIVG01024572001	AT2G40610	ATEXP8	-0.484	0.003	-0.89	0				suppressed		5.06967	22.0081	0.304226	22.4053	1.13265	0.388599	expansin A8
GSVIVG01017505001	AT1G65680	ATEXPB2									induced	0.341068	0	0	0	18.3704	1.48142	expansin B2
GSVIVG01030375001	AT4G28250	ATEXPB3	-0.404	0.015	-0.756	0	-0.366	0.028		suppressed		27.8201	51.565	0.608452	45.8381	1.59932	2.34345	expansin B3
GSVIVG01004595001	AT4G17030	AT-EXPR	0.334	0.047							suppressed	7.1245	3.05824	0.219272	0.396775	7.88816	123.236	expansin-like B1
GSVIVG01005917001	AT4G17030	AT-EXPR					-0.486	0.003			suppressed	0.341068	0.557478	0	0	0.903924	25.5618	expansin-like B1
GSVIVG01003225001	AT1G14040		-0.356	0.033	-0.812	0				suppressed		98.88	142.065	0	15.3714	43.0179	80.0167	EXS (ERD1/XPR1/SYG1) family protein
GSVIVG01011453001	AT1G14040				-0.54	0.001				suppressed		2.70326	4.18897	0.685358	6.37265	5.91129	3.408	EXS (ERD1/XPR1/SYG1) family protein
GSVIVG01012001001	AT1G68740	PHO1;H1	-0.412	0.013			-0.435	0.008			suppressed	1.36427	1.67769	4.33142	7.94531	2.62265	11.3597	EXS (ERD1/XPR1/SYG1) family protein
GSVIVG01031881001	AT2G23460	ATXLG1			0.811	0					suppressed	5.44866	5.48362	55.3075	21.1209	44.8687	102.975	extra-large G-protein 1
GSVIVG01030586001	AT3G07870						-0.434	0.008			suppressed	2.7159	2.60507	5.83073	5.74255	4.58021	11.0769	F-box and associated interaction domains-containing protein
GSVIVG01009011001	AT1G30200		0.742	0			-0.469	0.004			suppressed	3.70961	0.3699	21.6238	26.082	3.44756	10.4621	F-box family protein
GSVIVG01021526001	AT5G46170				0.746	0	0.876	0			induced	177.06	229.127	332.284	182.797	283.814	133.988	F-box family protein
GSVIVG01037247001	AT1G30200		0.37	0.026	0.496	0.002					suppressed	0.341068	0	0.466087	0.132258	6.73619	14.9985	F-box family protein
GSVIVG01006630001	AT4G08980	FBW2			-0.736	0	0.898	0			induced	51.2948	73.0831	50.2504	80.7283	139.321	59.7859	F-BOX WITH WD-40 2
GSVIVG01003183001	AT3G62980	TIR1			-0.639	0	0.802	0			induced	30.6203	39.3136	25.2744	41.838	60.0471	33.9276	F-box/RNI-like superfamily protein
GSVIVG01023956001	AT2G17020				-0.425	0.01	0.424	0.01			induced	40.8815	65.047	108.624	117.529	43.974	22.4174	F-box/RNI-like superfamily protein
GSVIVG01020746001	AT1G30760		0.749	0	0.722	0	-0.807	0			suppressed	1.35584	0.18495	8.56054	0	35.736	299.987	FAD-binding Berberine family protein
GSVIVG01021734001	AT4G20840				0.567	0					suppressed	0	0	0.479858	0	0.953533	10.7193	FAD-binding Berberine family protein
GSVIVG01021745001	AT1G30700				0.763	0					suppressed	0	0	0.586633	0.146696	1.54971	14.078	FAD-binding Berberine family protein
GSVIVG01003799001	AT5G48440		-0.647	0	0.639	0	0.442	0.007			induced	7.794	18.814	33.4919	14.5322	29.6767	15.1043	FAD-dependent oxidoreductase family protein
GSVIVG01015504001	AT5G20080				-0.436	0.008					induced	80.9464	106.809	79.0137	75.4506	74.6135	46.3372	FAD/NAD(P)-binding oxidoreductase
GSVIVG01008760001	AT5G05320				0.836	0	-0.775	0			suppressed	10.5268	11.7149	252.349	48.7351	62.9775	121.036	FAD/NAD(P)-binding oxidoreductase family protein
GSVIVG01023999001	AT5G05320				-0.437	0.008	-0.792	0			suppressed	2.70326	2.14138	1.34317	1.93825	147.957	527.864	FAD/NAD(P)-binding oxidoreductase family protein
GSVIVG01024000001	AT5G05320		0.883	0			-0.765	0			suppressed	12.1984	3.43866	4.67696	5.00675	431.132	1550.57	FAD/NAD(P)-binding oxidoreductase family protein
GSVIVG01026627001	AT4G38540				0.438	0.008	-0.666	0			suppressed	4.05068	5.48888	49.8947	14.1135	2.04667	20.7919	FAD/NAD(P)-binding oxidoreductase family protein
GSVIVG01033798001	AT3G52920				-0.384	0.021					suppressed	337.699	208.434	178.935	1165.02	300.352	474.906	Family of unknown function (DUF662)
GSVIVG01034739001	AT2G36410				-0.895	0				suppressed		12.8721	7.16657	1.13767	25.0361	2.03657	3.90971	Family of unknown function (DUF662)
GSVIVG01036879001	AT1G55230		0.678	0	0.667	0	-0.81	0			suppressed	0.677922	0	2.10776	0.529034	2.76226	27.9782	Family of unknown function (DUF716)
GSVIVG01010762001	AT3G07500						-0.547	0.001			suppressed	4.08018	3.91286	3.92847	4.11213	3.61658	10.6035	Far-red impaired responsive (FAR1) family protein
GSVIVG01014738001	AT4G17190	FPS2			-0.619	0	-0.811	0			suppressed	44.1324	41.7381	15.5417	27.9434	52.7367	127.646	farnesyl diphosphate synthase 2
GSVIVG01024022001	AT4G38580	ATFP6	-0.424	0.01	0.341	0.042	0.862	0			induced	89.6711	138.51	275.007	232.706	96.8982	49.3056	farnesylated protein 6
GSVIVG01014684001	AT4G12730	FLA2	-0.519	0.001	-0.793	0				suppressed	induced	25.0958	71.3834	1.58194	26.7103	22.3839	7.7063	FASCICLIN-like arabinogalactan 2
GSVIVG01030085001	AT4G12730	FLA2			-0.897	0					induced	62.731	117.207	36.2299	355.754	175.83	70.725	FASCICLIN-like arabinogalactan 2
GSVIVG01024973001	AT3G46550	FLA4			-0.927	0	0.615	0			induced	51.7957	75.213	20.7307	94.8279	43.0868	7.4071	Fasciclin-like arabinogalactan family protein
GSVIVG01022545001	AT2G35860	FLA16	-0.35	0.036	-0.956	0					induced	84.0455	127.965	20.5631	101.328	134.434	69.4324	FASCICLIN-like arabinogalactan protein 16 precursor
GSVIVG01011560001	AT5G06920	FLA21	0.33	0.05	-0.694	0	0.624	0		suppressed		0.673708	0.281368	0.049363	3.58078	3.32815	0.935009	FASCICLIN-like arabinogalactan protein 21 precursor
GSVIVG01020616001	AT1G03870	FLA9			-0.497	0.002					induced	93.3681	112.726	0	0.440089	178.216	55.3681	FASCICLIN-like arabinoogalactan 9
GSVIVG01015032001	AT1G74960	ATKAS2									induced	42.2753	60.5556	46.8006	28.2732	63.4165	36.6031	fatty acid biosynthesis 1
GSVIVG01025364001	AT3G12120	FAD2	0.588	0	-0.79	0				suppressed	induced	14.2406	8.57078	0.671587	38.7701	5.15619	1.04812	fatty acid desaturase 2
GSVIVG01033502001	AT3G12120	FAD2			-0.499	0.002	0.671	0			induced	717.825	1388.51	1254.36	1210.47	606.631	187.199	fatty acid desaturase 2
GSVIVG01002020001	AT4G04930	DES-1-LIKE	0.542	0.001	-0.877	0					induced	105.646	85.955	10.5181	90.9063	44.7458	16.9059	fatty acid desaturase family protein
GSVIVG01018421001	AT1G02205	CER1			-0.839	0				suppressed		5.43602	6.87469	0	3.96312	0	0	Fatty acid hydroxylase superfamily
GSVIVG01018422001	AT1G02205	CER1			-0.827	0				suppressed		6.07601	5.48625	0.268635	37.4787	0	0	Fatty acid hydroxylase superfamily
GSVIVG01018423001	AT1G02205	CER1			-0.805	0				suppressed		0.341068	0.0937893	0	3.6986	0	0	Fatty acid hydroxylase superfamily
GSVIVG01023740001	AT5G57800	CER3	-0.498	0.002	-0.668	0	-0.484	0.003			suppressed	56.773	114.833	50.9072	189.855	0	3.23833	Fatty acid hydroxylase superfamily
GSVIVG01027015001	AT2G46210	AtSLD2	-0.483	0.003	-0.523	0.001	0.816	0			induced	78.2937	111.355	170.265	206.562	147.513	65.8247	Fatty acid/sphingolipid desaturase
GSVIVG01035396001	AT2G46210	AtSLD2			-0.881	0					induced	234.927	354.95	179.221	476.057	89.2875	26.9036	Fatty acid/sphingolipid desaturase
GSVIVG01026137001	AT5G23310	FSD3	0.775	0	-0.873	0				suppressed		91.2329	28.888	8.12325	44.3734	6.00041	3.10423	Fe superoxide dismutase 3
GSVIVG01000982001	AT2G27510	ATFD3					0.512	0.001			induced	61.1774	78.8989	17.3922	12.9307	49.3168	28.261	ferredoxin 3
GSVIVG01018345001	AT1G02180				-0.569	0					induced	27.159	31.4747	2.94121	4.12425	7.31217	1.20593	ferredoxin-related
GSVIVG01030291001	AT2G40300	ATFER4	0.444	0.007	0.783	0	-0.546	0.001			suppressed	17.7103	4.46508	465.461	91.436	1.02334	17.9704	ferritin 4
GSVIVG01030293001	AT2G40300	ATFER4	0.533	0.001	0.796	0	-0.56	0			suppressed	4.42124	0.372528	105.647	17.651	0.327942	11.7528	ferritin 4
GSVIVG01018832001	AT4G36220	CYP84A1			0.861	0	-0.752	0		induced	suppressed	0.682137	0.554849	75.704	0.690168	36.682	95.7295	ferulic acid 5-hydroxylase 1
GSVIVG01028887001	AT4G25630	ATFIB2	0.379	0.023							induced	537.697	408.539	221.112	356.918	291.405	151.295	fibrillarin 2
GSVIVG01015733001	AT5G64350	ATFKBP12	0.387	0.02			-0.783	0			suppressed	108.527	74.88	45.5114	51.4068	137.107	234.238	FK506-binding protein 12
GSVIVG01001280001	AT1G62620		-0.349	0.037	0.623	0	-0.608	0			suppressed	0	0.281368	1.92176	0.543472	1.93736	12.3467	Flavin-binding monooxygenase family protein
GSVIVG01004788001	AT1G62620		-0.612	0	0.747	0	-0.429	0.009	suppressed			3.72647	17.905	32.9798	17.8242	3.18942	5.35829	Flavin-binding monooxygenase family protein
GSVIVG01015028001	AT1G19250	FMO1					-0.575	0			suppressed	0	0	0	0	2.91108	9.78613	flavin-dependent monooxygenase 1
GSVIVG01014540001	AT5G54500	FQR1			-0.69	0	-0.824	0			suppressed	42.347	43.1011	17.413	34.2392	98.5875	185.726	flavodoxin-like quinone reductase 1
GSVIVG01008907001	AT5G08640	ATFLS1	0.595	0	0.78	0	-0.419	0.011		induced		58.7309	26.6003	146.696	24.0213	37.1276	37.1021	flavonol synthase 1
GSVIVG01017750001	AT5G24860	ATFPF1	0.487	0.003							suppressed	0.341068	0	0.402952	0	2.29471	8.43424	flowering promoting factor 1
GSVIVG01019239001	AT4G23940	ARC1	0.553	0	-0.827	0					induced	292.946	169.844	203.077	376.235	43.3642	19.6781	FtsH extracellular protease family
GSVIVG01003346001	AT1G12050	AtFAH			0.813	0				induced		16.9944	41.7258	37.8657	4.97556	29.8541	20.0858	fumarylacetoacetase, putative
GSVIVG01010292001	AT3G26090	ATRGS1			0.884	0				induced		9.86148	11.0873	44.9387	8.60428	21.1704	23.9198	G-protein coupled receptors;GTPase activators
GSVIVG01009583001	AT5G25900	KO1			-0.853	0	0.775	0			induced	18.005	13.4058	13.0275	22.6242	104.4	61.6185	GA requiring 3
GSVIVG01031274001	AT2G47180	AtGolS1	-0.472	0.004							suppressed	0.682137	2.60507	1.09403	2.30614	10.8497	36.9014	galactinol synthase 1
GSVIVG01013763001	AT1G60470	AtGolS4	-0.537	0.001	0.871	0	0.427	0.009		induced		1.35584	5.68435	8358.38	256.195	363.06	274.593	galactinol synthase 4
GSVIVG01011365001	AT5G15140										induced	41.0712	60.5661	17.4657	15.9703	158.627	53.7909	Galactose mutarotase-like superfamily protein
GSVIVG01027042001	AT3G61610						-0.568	0			suppressed	44.4018	37.3309	28.7437	36.5766	28.782	68.315	Galactose mutarotase-like superfamily protein
GSVIVG01007548001	AT5G50310		0.587	0	-0.634	0	0.584	0			induced	270.099	202.369	153.534	229.978	157.493	93.8385	Galactose oxidase/kelch repeat superfamily protein
GSVIVG01017147001	AT1G80440	KMD1	0.334	0.047	-0.564	0	-0.585	0			suppressed	3.04011	1.20875	19.6309	53.6235	18.7388	39.9755	Galactose oxidase/kelch repeat superfamily protein
GSVIVG01017545001	AT1G15670	KMD2									induced	0	0	0	0.132258	4.5205	0.7325	Galactose oxidase/kelch repeat superfamily protein
GSVIVG01020023001	AT1G74510				0.641	0	-0.467	0.004			suppressed	17.5796	17.0373	50.2252	33.4792	62.3546	102.472	Galactose oxidase/kelch repeat superfamily protein
GSVIVG01021505001	AT1G30090		0.421	0.01	0.634	0	-0.422	0.01			suppressed	10.8468	8.37795	17.7206	9.96787	9.18983	18.9647	Galactose oxidase/kelch repeat superfamily protein
GSVIVG01031248001	AT1G18610		-0.661	0	-0.844	0			suppressed			20.7377	98.5771	0.551041	26.4094	2.2451	4.27733	Galactose oxidase/kelch repeat superfamily protein
GSVIVG01037395001	AT5G26960		-0.538	0.001	-0.763	0					induced	13.8827	30.834	3.13061	11.6127	7.5409	2.87344	Galactose oxidase/kelch repeat superfamily protein
GSVIVG01038271001	AT3G59940	KMD4					0.812	0			induced	13.5627	15.0966	73.4584	61.5642	127.059	51.3781	Galactose oxidase/kelch repeat superfamily protein
GSVIVG01008089001	AT1G74800		-0.452	0.006			-0.871	0			suppressed	22.6956	38.6053	14.6991	27.5755	25.6137	57.1222	Galactosyltransferase family protein
GSVIVG01022413001	AT1G77810		-0.561	0	0.761	0	-0.646	0			suppressed	13.5964	20.1165	130.396	34.8232	84.0733	201.44	Galactosyltransferase family protein
GSVIVG01011424001	AT1G26810	GALT1	0.647	0	0.708	0	-0.616	0			suppressed	5.43181	2.61033	34.36	15.5828	21.6692	64.7884	galactosyltransferase1
GSVIVG01019973001	AT1G26810	GALT1			-0.723	0	-0.335	0.046		suppressed		62.4194	45.5265	17.266	90.2607	21.8676	20.074	galactosyltransferase1
GSVIVG01035172001	AT3G10700	GalAK			-0.756	0					induced	29.8496	22.6673	14.2891	19.4691	31.2651	15.9545	galacturonic acid kinase
GSVIVG01000744001	AT1G06780	GAUT6			0.832	0	0.882	0			induced	34.8982	29.6462	70.0087	26.2553	78.8759	39.0241	galacturonosyltransferase 6
GSVIVG01011412001	AT5G15230	GASA4			-0.845	0	-0.421	0.011		suppressed		184.429	201.72	10.1266	65.1027	33.1015	37.1869	GAST1 protein homolog 4
GSVIVG01035048001	AT5G49300	GATA16	0.569	0	-0.879	0				suppressed		265.332	144.373	6.47585	151.128	28.4945	22.5725	GATA transcription factor 16
GSVIVG01018180001	AT2G45050	GATA2			-0.862	0					induced	16.6112	30.3676	1.48321	15.7849	21.548	8.8721	GATA transcription factor 2
GSVIVG01017011001	AT4G32890	GATA9	0.363	0.03	-0.911	0	-0.375	0.024		suppressed		4.75388	1.8679	0.331769	5.69692	5.78178	6.32614	GATA transcription factor 9
GSVIVG01033385001	AT4G32890	GATA9	0.604	0	-0.869	0				suppressed		168.765	114.254	9.80392	277.353	53.0049	53.3284	GATA transcription factor 9
GSVIVG01015204001	AT5G56860	GATA21	0.902	0	-0.697	0			induced			147.467	24.1232	69.2691	154.055	0.645786	0.647665	GATA type zinc finger transcription factor family protein
GSVIVG01023706001	AT1G73250	ATFX			-0.692	0					induced	20.3292	25.8351	24.1367	27.8042	29.2588	15.2055	GDP-4-keto-6-deoxymannose-3,5-epimerase-4-reductase 1
GSVIVG01018081001	AT5G28840	GME	-0.445	0.007	-0.598	0					induced	222.548	497.992	145.322	192.546	606.918	332.47	GDP-D-mannose 3\',5\'-epimerase
GSVIVG01021793001	AT5G28840	GME			-0.5	0.002					induced	441.714	400.118	366.431	562.103	243.24	139.288	GDP-D-mannose 3\',5\'-epimerase
GSVIVG01016687001	AT5G40990	GLIP1			0.788	0	-0.668	0			suppressed	0	0.18495	1.64507	0	2.74207	92.0113	GDSL lipase 1
GSVIVG01016690001	AT5G40990	GLIP1	0.906	0	0.804	0			induced			22.0093	1.02643	25.5498	5.49478	157.511	176.438	GDSL lipase 1
GSVIVG01000007001	AT1G54790		-0.555	0	-0.895	0				suppressed		9.80248	20.5154	1.68067	10.5714	6.74629	6.56422	GDSL-like Lipase/Acylhydrolase superfamily protein
GSVIVG01000546001	AT3G26430				-0.89	0	0.604	0		suppressed	induced	19.6766	20.6845	0.855267	21.535	17.4648	7.51565	GDSL-like Lipase/Acylhydrolase superfamily protein
GSVIVG01000547001	AT3G26430		0.669	0	-0.905	0	0.707	0			induced	15.2216	7.35678	7.44594	24.5913	47.3224	6.65362	GDSL-like Lipase/Acylhydrolase superfamily protein
GSVIVG01008868001	AT3G26430				-0.57	0	-0.762	0			suppressed	2.02534	4.09781	11.0151	24.9616	7.98825	41.3347	GDSL-like Lipase/Acylhydrolase superfamily protein
GSVIVG01008869001	AT3G26430						-0.602	0			suppressed	0.677922	0.463689	3.12257	3.46528	5.52452	120.221	GDSL-like Lipase/Acylhydrolase superfamily protein
GSVIVG01016949001	AT3G16370				-0.93	0				suppressed		75.6368	67.2813	1.17327	286.306	0	0	GDSL-like Lipase/Acylhydrolase superfamily protein
GSVIVG01016950001	AT3G16370				-0.854	0				suppressed		57.5816	48.6505	0	60.1566	0	0	GDSL-like Lipase/Acylhydrolase superfamily protein
GSVIVG01021149001	AT5G45950		0.699	0	-0.805	0				suppressed		32.7591	10.6131	0.134317	56.7756	0	0	GDSL-like Lipase/Acylhydrolase superfamily protein
GSVIVG01021308001	AT1G29670				-0.912	0					induced	17.2807	16.9514	0	14.7413	18.4705	3.48097	GDSL-like Lipase/Acylhydrolase superfamily protein
GSVIVG01021309001	AT5G45670		0.448	0.006	-0.571	0				suppressed		121.521	101.914	1.56817	22.4082	0	0	GDSL-like Lipase/Acylhydrolase superfamily protein
GSVIVG01025913001	AT1G33811				-0.755	0				suppressed		5.39809	7.91426	0.18368	15.2703	0	0	GDSL-like Lipase/Acylhydrolase superfamily protein
GSVIVG01025914001	AT1G71691		-0.67	0	-0.63	0				suppressed		228.591	351.869	0	16.3913	0.109314	0	GDSL-like Lipase/Acylhydrolase superfamily protein
GSVIVG01026341001	AT5G33370		-0.645	0	-0.68	0				suppressed		24.1063	45.4485	0.381132	222.711	0	0	GDSL-like Lipase/Acylhydrolase superfamily protein
GSVIVG01026343001	AT5G33370				-0.638	0				suppressed		17.588	24.2275	0.098726	48.7437	0	0	GDSL-like Lipase/Acylhydrolase superfamily protein
GSVIVG01026348001	AT5G33370				-0.919	0				suppressed		22.7841	21.3823	0	15.6093	0	0	GDSL-like Lipase/Acylhydrolase superfamily protein
GSVIVG01027038001	AT4G01130				-0.839	0	0.621	0			induced	23.7863	26.4968	4.86869	28.6504	10.7303	2.2869	GDSL-like Lipase/Acylhydrolase superfamily protein
GSVIVG01028485001	AT4G28780		0.46	0.005	-0.924	0				suppressed		4.7286	2.98286	0.246815	48.5381	0	0	GDSL-like Lipase/Acylhydrolase superfamily protein
GSVIVG01030528001	AT2G04570		0.368	0.027	-0.942	0				suppressed		5.0781	4.00139	2.06412	102.266	0.109314	0	GDSL-like Lipase/Acylhydrolase superfamily protein
GSVIVG01032473001	AT5G14450		-0.454	0.005	-0.874	0				suppressed		2.02112	8.28679	0.268635	5.93024	2.69246	2.14094	GDSL-like Lipase/Acylhydrolase superfamily protein
GSVIVG01036818001	AT1G71250				-0.924	0	-0.535	0.001		suppressed		28.616	28.2079	0	31.3896	0	0.602967	GDSL-like Lipase/Acylhydrolase superfamily protein
GSVIVG01009141001	AT5G65430	14-3-3KAPPA			0.982	0	0.679	0			induced	321.878	374.26	1519.18	355.049	427.449	242.915	general regulatory factor 8
GSVIVG01011287001	AT3G54250				0.586	0	-0.671	0			suppressed	34.5993	37.5237	30.2293	18.4566	50.7699	85.1689	GHMP kinase family protein
GSVIVG01017173001	AT1G15550	ATGA3OX1			0.794	0	0.91	0			induced	30.8476	29.3333	9.06115	1.54147	17.0872	0.518132	gibberellin 3-oxidase 1
GSVIVG01035796001	AT1G15550	ATGA3OX1			0.568	0	0.939	0			induced	0.673708	1.39632	3.51175	0.396775	95.3485	7.71816	gibberellin 3-oxidase 1
GSVIVG01008003001	AT1G74670	GASA6			-0.858	0				suppressed		4.38753	5.40298	0.049363	52.03	4.4406	4.79272	Gibberellin-regulated family protein
GSVIVG01033563001	AT1G74670	GASA6	0.487	0.003	-0.841	0	0.688	0			induced	13.5205	9.87595	0.268635	65.8818	2.74207	0.287344	Gibberellin-regulated family protein
GSVIVG01025362001	AT5G13000	ATGSL12	-0.723	0	-0.892	0					induced	656.978	835.027	47.7478	166.034	180.197	100.076	glucan synthase-like 12
GSVIVG01000913001	AT5G13110	G6PD2			-0.33	0.05	0.784	0			induced	38.9531	51.43	41.0434	73.2195	231.01	102.426	glucose-6-phosphate dehydrogenase 2
GSVIVG01007730001	AT5G33320	ARAPPT			0.346	0.039					induced	261.627	254.132	108.128	74.0749	115.813	73.3239	Glucose-6-phosphate/phosphate translocator-related
GSVIVG01012209001	AT5G46110	APE2	0.38	0.022	-0.7	0	0.511	0.001			induced	9.78141	7.54962	19.8536	78.2886	100.866	33.3292	Glucose-6-phosphate/phosphate translocator-related
GSVIVG01012210001	AT5G46110	APE2	-0.702	0	-0.933	0	0.851	0			induced	39.6353	93.4924	0.918402	111.578	222.262	52.4189	Glucose-6-phosphate/phosphate translocator-related
GSVIVG01019871001	AT1G12570		0.504	0.002	-0.716	0	-0.546	0.001		suppressed		185.346	128.382	13.7082	166.898	0	0.789057	Glucose-methanol-choline (GMC) oxidoreductase family protein
GSVIVG01020141001	AT1G70090	GATL9	-0.435	0.008	-0.83	0	0.61	0			induced	44.3723	91.479	96.9872	296.763	118.198	47.5167	glucosyl transferase family 8
GSVIVG01012851001	AT5G34940	AtGUS3	-0.797	0	-0.951	0	0.851	0		suppressed	induced	18.2997	29.0546	8.73743	34.3692	225.266	55.3553	glucuronidase 3
GSVIVG01011565001	AT5G17330	GAD			0.815	0	-0.657	0			suppressed	3.04433	2.98023	35.609	1.35146	28.8905	51.3307	glutamate decarboxylase
GSVIVG01024481001	AT5G07440	GDH2			0.777	0	-0.76	0			suppressed	21.7314	20.3769	30.1948	18.1199	34.5362	120.728	glutamate dehydrogenase 2
GSVIVG01030600001	AT2G32400	ATGLR3.7	-0.372	0.025			-0.581	0			suppressed	26.7885	34.4418	47.8107	58.0296	16.7105	33.3766	glutamate receptor 5
GSVIVG01019757001	AT4G23100	ATECS1	0.486	0.003	0.797	0	-0.89	0			suppressed	95.8185	74.6512	200.036	96.3954	95.7251	340.015	glutamate-cysteine ligase
GSVIVG01023159001	AT1G10270	GRP23	0.37	0.026	0.564	0					induced	344.657	255.649	283.64	166.862	91.9992	43.8998	glutamine-rich protein 23
GSVIVG01010232001	AT3G11920		-0.632	0	0.675	0	-0.703	0			suppressed	3.0654	15.6357	10.6121	2.48172	11.7133	43.1062	glutaredoxin-related
GSVIVG01019766001	AT4G11600	ATGPX6			0.574	0	-0.752	0			suppressed	35.5888	37.287	231.067	135.684	62.5613	128.265	glutathione peroxidase 6
GSVIVG01012071001	AT4G19880				0.835	0	-0.795	0			suppressed	11.5415	8.84689	30.7528	8.2699	50.3529	85.708	Glutathione S-transferase family protein
GSVIVG01025559001	AT5G02790	GSTL3	-0.417	0.011	0.723	0	-0.915	0			suppressed	4.06753	8.37532	13.2388	2.79186	24.5794	79.6528	Glutathione S-transferase family protein
GSVIVG01025566001	AT5G02790	GSTL3	-0.632	0	0.659	0	-0.904	0			suppressed	3.74754	6.3435	11.045	4.61229	6.81521	31.2001	Glutathione S-transferase family protein
GSVIVG01020831001	AT2G30860	ATGSTF7			0.519	0.001	-0.614	0			suppressed	20.6956	25.8684	77.7737	69.8866	53.7398	311.361	glutathione S-transferase PHI 9
GSVIVG01031145001	AT1G74590	ATGSTU10	0.469	0.004			-0.818	0			suppressed	0.677922	0.3699	0.353589	0.264517	0.745002	179.429	glutathione S-transferase TAU 10
GSVIVG01004898001	AT1G78380	ATGSTU19					-0.803	0			suppressed	0	0	0.0987259	0	0.109314	8.24815	glutathione S-transferase TAU 19
GSVIVG01038031001	AT1G78380	ATGSTU19					-0.757	0			suppressed	0	0.463689	0.444267	0.55791	40.6946	85.8631	glutathione S-transferase TAU 19
GSVIVG01038041001	AT1G78380	ATGSTU19									induced	27.7864	36.5884	56.9268	41.112	31.6839	10.0379	glutathione S-transferase TAU 19
GSVIVG01038047001	AT1G17180	ATGSTU25			0.622	0	-0.883	0			suppressed	1.35584	3.24845	12.9782	0.661292	33.4514	333.663	glutathione S-transferase TAU 25
GSVIVG01024284001	AT2G29420	ATGSTU7			0.835	0	-0.736	0			suppressed	6.1013	4.29065	11.7085	4.90337	9.27895	32.5739	glutathione S-transferase tau 7
GSVIVG01024849001	AT2G29420	ATGSTU7					-0.751	0			suppressed	0.673708	1.02643	0.353589	0.264517	0	11.138	glutathione S-transferase tau 7
GSVIVG01024852001	AT2G29420	ATGSTU7	0.472	0.004	0.851	0	-0.676	0			suppressed	14.2153	12.2698	15.7219	5.5381	11.4055	33.0464	glutathione S-transferase tau 7
GSVIVG01025782001	AT2G29420	ATGSTU7					-0.893	0			suppressed	0	0.187579	0	0	0.158922	7.83127	glutathione S-transferase tau 7
GSVIVG01027815001	AT2G29420	ATGSTU7					-0.615	0			suppressed	1.01899	1.11496	1.18704	0.661292	11.9916	43.7065	glutathione S-transferase tau 7
GSVIVG01001252001	AT3G09270	ATGSTU8	-0.466	0.004	0.691	0	-0.683	0		induced		12.5563	57.1187	191.419	21.1908	31.3827	97.1124	glutathione S-transferase TAU 8
GSVIVG01024290001	AT3G09270	ATGSTU8			0.741	0	-0.64	0			suppressed	2.02534	2.41749	42.9801	3.8043	6.46796	43.7803	glutathione S-transferase TAU 8
GSVIVG01027818001	AT3G09270	ATGSTU8	-0.588	0	0.701	0	-0.787	0			suppressed	1.6927	3.54296	25.6212	14.3468	3.91423	12.5346	glutathione S-transferase TAU 8
GSVIVG01034058001	AT3G09270	ATGSTU8	-0.541	0.001	0.355	0.034	-0.566	0	suppressed			7.81507	34.4102	1.73808	2.27495	7.45178	16.6067	glutathione S-transferase TAU 8
GSVIVG01034062001	AT3G09270	ATGSTU8			0.653	0	-0.733	0		induced		58.0656	62.2605	84.7319	3.03963	1551.7	2957.1	glutathione S-transferase TAU 8
GSVIVG01022056001	AT5G27380	AtGSH2			0.606	0	-0.714	0			suppressed	7.794	7.64341	16.7448	7.60629	25.1966	53.2764	glutathione synthetase 2
GSVIVG01010328001	AT3G04120	GAPC	-0.413	0.012	0.49	0.002	-0.883	0			suppressed	12.5437	20.4759	31.1843	4.05206	39.6116	324.738	glyceraldehyde-3-phosphate dehydrogenase C subunit 1
GSVIVG01023935001	AT5G60620	GPAT9			-0.836	0	-0.493	0.002			suppressed	27.8032	31.6307	23.2092	29.4081	48.3255	75.972	glycerol-3-phosphate acyltransferase 9
GSVIVG01035408001	AT4G33010	AtGLDP1	0.548	0.001	0.816	0					induced	214.122	139.409	2414.27	1206.49	69.0815	42.496	glycine decarboxylase P-protein 1
GSVIVG01015211001	AT2G26080	GLDP2	-0.649	0	-0.922	0	-0.489	0.002		suppressed		25.7653	43.9584	3.65984	42.3815	67.7671	87.921	glycine decarboxylase P-protein 2
GSVIVG01004908001	AT4G22740				0.787	0					suppressed	146.04	110.271	233.753	149.928	145.451	216.106	glycine-rich protein
GSVIVG01029059001	AT4G30460		0.457	0.005			-0.538	0.001			suppressed	53.5935	36.8093	20.3129	52.4308	27.7486	120.064	glycine-rich protein
GSVIVG01038557001	AT5G24300	ATSS1			0.805	0	0.664	0			induced	25.382	21.5207	303.284	126.453	21.9466	9.6046	Glycogen/starch synthases, ADP-glucose type
GSVIVG01000073001	AT1G09010		-0.728	0	-0.683	0	0.587	0			induced	80.6264	140.519	61.0749	82.4384	104.02	53.104	glycoside hydrolase family 2 protein
GSVIVG01023102001	AT5G49720	ATGH9A1	-0.385	0.02	-0.853	0					induced	451.854	898.173	595.807	962.389	1038.78	489.48	glycosyl hydrolase 9A1
GSVIVG01028042001	AT4G02290	AtGH9B13	-0.842	0	-0.696	0	-0.573	0		suppressed	suppressed	143.063	619.568	1.32135	70.0979	15.3492	32.5584	glycosyl hydrolase 9B13
GSVIVG01019523001	AT1G64390	AtGH9C2	-0.363	0.03	-0.703	0				suppressed	induced	154.343	304.868	65.1239	369.719	223.751	109.662	glycosyl hydrolase 9C2
GSVIVG01032989001	AT5G13980		-0.345	0.039	-0.567	0	0.785	0			induced	48.2252	62.3271	40.9895	53.7107	459.224	160.728	Glycosyl hydrolase family 38 protein
GSVIVG01006776001	AT5G10560				-0.811	0					induced	35.4666	51.5878	29.7149	66.6916	45.3749	22.2806	Glycosyl hydrolase family protein
GSVIVG01009003001	AT1G78060		-0.676	0	-0.91	0					induced	149.631	446.322	6.85931	93.041	98.6731	50.0791	Glycosyl hydrolase family protein
GSVIVG01037542001	AT5G20950		-0.365	0.029	-0.801	0				suppressed	induced	252.145	469.666	13.3089	59.4179	53.5194	24.2519	Glycosyl hydrolase family protein
GSVIVG01001058001	AT4G19810	ChiC	-0.419	0.011	0.799	0	0.765	0			induced	29.576	48.377	58.5483	25.7262	39.0237	20.3777	Glycosyl hydrolase family protein with chitinase insertion domain
GSVIVG01001074001	AT4G19810	ChiC									suppressed	7.82771	8.19826	0.18368	0.132258	2.46373	27.1901	Glycosyl hydrolase family protein with chitinase insertion domain
GSVIVG01003718001	AT4G19810	ChiC	-0.377	0.023	-0.633	0					suppressed	51.7412	91.6727	7.24849	16.6073	23.9722	186.403	Glycosyl hydrolase family protein with chitinase insertion domain
GSVIVG01019678001	AT1G32860		-0.611	0	-0.879	0	0.461	0.005			induced	36.9742	67.8633	34.1612	84.5522	44.4793	19.8477	Glycosyl hydrolase superfamily protein
GSVIVG01021499001	AT1G30080		0.338	0.044	-0.439	0.007	-0.622	0			suppressed	2.02534	1.49274	0.296178	1.39477	1.09314	16.8995	Glycosyl hydrolase superfamily protein
GSVIVG01006154001	AT1G12240	ATBETAFRUCT4	-0.565	0	0.339	0.043			suppressed			3.05697	44.9094	25.3388	6.87049	68.6592	42.2953	Glycosyl hydrolases family 32 protein
GSVIVG01016869001	AT3G13790	ATBFRUCT1					-0.777	0			suppressed	6.44658	5.20488	104.659	80.5423	29.38	111.911	Glycosyl hydrolases family 32 protein
GSVIVG01018625001	AT1G62660		-0.46	0.005	-0.832	0	0.436	0.008		suppressed	induced	87.7298	167.992	3.27066	163.607	145.688	39.285	Glycosyl hydrolases family 32 protein
GSVIVG01035390001	AT3G13790	ATBFRUCT1	0.379	0.023	-0.685	0	0.497	0.002			induced	17.0408	5.28816	0	1.45253	46.3082	16.1123	Glycosyl hydrolases family 32 protein
GSVIVG01008625001	AT3G48820						0.648	0			induced	29.1675	38.48	42.9009	35.8627	41.9155	22.2031	Glycosyltransferase family 29 (sialyltransferase) family protein
GSVIVG01034672001	AT5G04500				0.821	0	0.61	0		induced		0	0	86.1965	4.20108	2.20559	1.27891	glycosyltransferase family protein 47
GSVIVG01009837001	AT1G75620				0.87	0	0.667	0			induced	2.04641	2.22728	49.765	3.28971	31.2181	12.1907	glyoxal oxidase-related protein
GSVIVG01012713001	AT1G11840	ATGLX1			0.697	0	-0.394	0.017		induced		1.01899	1.0238	24.9737	1.48372	0.327942	0.935009	glyoxalase I homolog
GSVIVG01012714001	AT1G11840	ATGLX1			0.866	0				induced	suppressed	8.84249	10.3449	390.211	12.0118	10.2628	19.1107	glyoxalase I homolog
GSVIVG01004121001	AT3G25530	ATGHBDH	-0.588	0			0.486	0.003			induced	82.1845	189.881	180.868	187.616	158.366	88.1874	glyoxylate reductase 1
GSVIVG01019748001	AT1G63660		0.376	0.024	-0.73	0					induced	212.492	159.101	97.0188	237.175	82.3327	53.7635	GMP synthase (glutamine-hydrolyzing), putative / glutamine amidotransferase, putative
GSVIVG01010252001	AT5G13200		0.513	0.001	0.869	0					suppressed	6.12237	1.77148	33.3932	3.39309	32.8956	63.3781	GRAM domain family protein
GSVIVG01033015001	AT5G13200				0.885	0				induced		2.38326	0.742428	125.231	0.67573	90.9293	117.216	GRAM domain family protein
GSVIVG01012919001	AT5G08350		0.473	0.004	0.657	0					suppressed	9.81512	5.30656	16.1605	8.25545	31.9319	64.1061	GRAM domain-containing protein / ABA-responsive protein-related
GSVIVG01009440001	AT5G43060	RD21B	-0.403	0.015	0.874	0					suppressed	142.777	216.258	984.272	270.076	750.278	1173.71	Granulin repeat cysteine protease family protein
GSVIVG01000142001	AT3G49950		0.42	0.011	-0.884	0	0.95	0			induced	10.4804	7.07278	0.049363	28.0185	37.7826	2.73205	GRAS family transcription factor
GSVIVG01004104001	AT4G37650	SHR			-0.913	0	0.893	0		suppressed	induced	70.0448	73.5318	1.49699	16.6772	291.462	76.7346	GRAS family transcription factor
GSVIVG01014570001	AT5G48150	PAT1			0.827	0	0.8	0			induced	10.5099	13.1191	138.262	29.8407	422.653	136.668	GRAS family transcription factor
GSVIVG01016753001	AT3G13840				0.66	0	0.945	0			induced	3.72225	3.17044	7.80186	3.55422	103.456	36.7117	GRAS family transcription factor
GSVIVG01018975001	AT5G66770		-0.442	0.007							induced	54.6296	126.445	233.482	208.876	56.967	32.0977	GRAS family transcription factor
GSVIVG01019006001	AT4G36710	AtHAM4			0.848	0	0.827	0			induced	8.15614	8.39372	61.0668	20.515	92.9765	37.8355	GRAS family transcription factor
GSVIVG01019809001	AT1G63100				-0.528	0.001				suppressed		22.9861	28.4112	0.551041	8.12838	3.74521	1.25063	GRAS family transcription factor
GSVIVG01019810001	AT1G63100				-0.522	0.001				suppressed		68.4238	80.013	0.981536	18.6472	9.55728	4.31473	GRAS family transcription factor
GSVIVG01027680001	AT4G00150	HAM3	-0.334	0.046	0.639	0					induced	45.1345	63.6927	91.59	44.1811	59.9488	35.7529	GRAS family transcription factor
GSVIVG01029824001	AT3G54220	SCR			-0.88	0				suppressed		81.435	94.7528	0.296178	25.9382	4.65923	1.66751	GRAS family transcription factor
GSVIVG01030652001	AT3G49950		0.808	0	0.525	0.001	0.874	0			induced	3.72647	0.927378	3.55306	2.71736	26.7253	1.40844	GRAS family transcription factor
GSVIVG01030735001	AT2G01570	VvDELLA2	-0.36	0.031			0.752	0			induced	76.7232	184.532	287.242	247.812	87.5955	31.0377	GRAS family transcription factor family protein
GSVIVG01018352001	AT3G60210		0.513	0.001			0.762	0			induced	185.051	119.788	170.742	77.4951	31.6922	11.1782	GroES-like family protein
GSVIVG01000216001	AT3G19450	ATCAD4			0.432	0.008	-0.703	0			suppressed	1.36427	1.67506	1.29381	0.807988	25.3858	89.978	GroES-like zinc-binding alcohol dehydrogenase family protein
GSVIVG01010642001	AT5G51970		0.639	0	0.913	0	0.575	0		induced		38.5994	23.2633	584.923	95.8294	73.1841	58.0053	GroES-like zinc-binding alcohol dehydrogenase family protein
GSVIVG01017499001	AT5G61510				0.816	0				induced		2.7159	3.16518	3.3912	0.411213	22.3545	33.7324	GroES-like zinc-binding alcohol dehydrogenase family protein
GSVIVG01009078001	AT1G22430		-0.59	0	-0.931	0					induced	33.214	61.0184	0.918402	81.1805	91.7916	32.2902	GroES-like zinc-binding dehydrogenase family protein
GSVIVG01019913001	AT4G37740	GRF2			-0.841	0	-0.519	0.001		suppressed		22.3883	31.3318	0	3.93424	0.427158	1.48142	growth-regulating factor 2
GSVIVG01027535001	AT2G36400	GRF3	-0.863	0	-0.686	0	0.486	0.003			induced	220.872	432.227	22.5846	64.7013	47.9554	19.6617	growth-regulating factor 3
GSVIVG01024326001	AT3G13960	AtGRF5			-0.746	0				suppressed		137.812	142.103	0	13.0005	8.19591	3.07595	growth-regulating factor 5
GSVIVG01038629001	AT5G53660	AtGRF7	0.371	0.026	-0.852	0				suppressed		145.298	134.102	8.42175	38.7221	1.95755	1.30719	growth-regulating factor 7
GSVIVG01019667001	AT4G24150	AtGRF8	0.663	0	-0.809	0				suppressed		56.7895	30.5631	1.40631	37.1737	3.33824	1.36375	growth-regulating factor 8
GSVIVG01019722001	AT1G33240	AT-GTL1			-0.881	0					induced	53.4926	68.7722	107.462	465.407	177.59	104.344	GT-2-like 1
GSVIVG01011073001	AT4G02930										induced	139.319	135.018	54.7884	37.3972	68.9173	40.407	GTP binding Elongation factor Tu family protein
GSVIVG01002709001	AT3G49725		0.387	0.02	0.714	0	0.424	0.01			induced	54.1326	48.2201	50.9117	28.7277	34.2662	18.2486	GTP-binding protein, HflX
GSVIVG01029244001	AT4G30190	AHA2	0.572	0							induced	33.2645	21.0413	18.2212	22.9996	455.191	257.524	H(+)-ATPase 2
GSVIVG01035525001	AT2G24520	AHA5	0.571	0	0.833	0	-0.713	0			suppressed	177.818	118.563	2423.53	318.884	267.546	459.476	H(+)-ATPase 5
GSVIVG01019734001	AT3G60330	AHA7			-0.865	0	0.331	0.049		suppressed		27.4537	30.6569	3.82974	142.03	23.0003	19.9253	H(+)-ATPase 7
GSVIVG01016957001	AT4G25150		-0.388	0.02	-0.486	0.003	0.572	0			induced	1.6927	4.28276	0.0849545	0.661292	2.38471	0.129533	HAD superfamily, subfamily IIIB acid phosphatase
GSVIVG01028404001	AT1G04040				-0.917	0				suppressed	induced	96.526	82.1412	2.0779	40.2752	32.2204	18.6135	HAD superfamily, subfamily IIIB acid phosphatase
GSVIVG01029880001	AT2G38600		0.443	0.007	0.743	0	-0.677	0			suppressed	0.336854	0.18495	2.72999	0.146696	1.28147	6.06251	HAD superfamily, subfamily IIIB acid phosphatase
GSVIVG01020608001	AT1G28440	HSL1			-0.902	0	-0.535	0.001			suppressed	157.51	150.076	75.4433	282.768	125.045	218.218	HAESA-like 1
GSVIVG01021118001	AT1G28440	HSL1			-0.917	0				suppressed		94.2101	95.6688	3.73102	56.6278	60.9124	40.4909	HAESA-like 1
GSVIVG01005836001	AT5G54390	AHL			0.453	0.006					suppressed	4.05068	4.00665	27.0527	22.3597	3.16922	9.96766	HAL2-like
GSVIVG01001275001	AT4G22590	TPPG			-0.441	0.007	-0.812	0			suppressed	3.37275	2.14927	0.847219	1.83486	4.48099	13.0764	Haloacid dehalogenase-like hydrolase (HAD) superfamily protein
GSVIVG01007572001	AT3G48420		0.714	0	-0.704	0	0.821	0			induced	395.947	98.1179	1192.26	1536.14	27.2819	9.51976	Haloacid dehalogenase-like hydrolase (HAD) superfamily protein
GSVIVG01017946001	AT2G32150				0.453	0.005					suppressed	4.40439	3.34224	10.0336	4.25883	38.7884	70.1266	Haloacid dehalogenase-like hydrolase (HAD) superfamily protein
GSVIVG01018628001	AT5G51460	ATTPPA	0.401	0.015	0.918	0	-0.629	0			suppressed	5.05702	3.44917	90.0351	20.9407	21.0041	62.3364	Haloacid dehalogenase-like hydrolase (HAD) superfamily protein
GSVIVG01019756001	AT4G11570		0.604	0	0.839	0	-0.614	0			suppressed	7.78978	5.77025	86.9316	29.0616	9.57747	29.2362	Haloacid dehalogenase-like hydrolase (HAD) superfamily protein
GSVIVG01028227001	AT3G62040		0.492	0.002	0.553	0	-0.718	0			suppressed	1.35584	0.557478	7.42877	3.47972	0.218628	8.02192	Haloacid dehalogenase-like hydrolase (HAD) superfamily protein
GSVIVG01014315001	AT5G53850	DEP1			0.495	0.002	-0.627	0			suppressed	41.7154	37.7402	99.7327	68.1412	99.3233	210.364	haloacid dehalogenase-like hydrolase family protein
GSVIVG01015478001	AT1G15460	ATBOR4					0.656	0			induced	0	0	0	0	41.2421	8.06206	HCO3- transporter family
GSVIVG01028186001	AT3G62270		-0.416	0.012	0.88	0					induced	2.0422	5.12424	11.1816	3.56866	46.0887	17.7606	HCO3- transporter family
GSVIVG01017073001	AT1G79840	GL2	0.461	0.005			-0.813	0			suppressed	236.561	190.984	374.602	373.505	69.1597	108.562	HD-ZIP IV family of homeobox-leucine zipper protein with lipid-binding START domain
GSVIVG01024994001	AT5G02500	AT-HSC70-1	0.533	0.001	0.731	0				induced		1.69691	1.11759	53.319	7.63516	17.9222	30.9347	heat shock cognate protein 70-1
GSVIVG01022134001	AT4G36990	AT-HSFB1			0.635	0	-0.554	0			suppressed	41.6733	47.6442	155.212	72.2776	131.751	310.803	heat shock factor 4
GSVIVG01016859001	AT3G13860	HSP60-3A			-0.595	0					induced	100.551	104.992	27.048	37.7507	32.9654	16.2655	heat shock protein 60-3A
GSVIVG01005044001	AT5G12430	TPR16			-0.579	0	0.703	0			induced	213.571	216.805	153	282.146	194.461	83.0252	Heat shock protein DnaJ with tetratricopeptide repeat
GSVIVG01028103001	AT4G02100		-0.85	0	-0.887	0	-0.444	0.007		suppressed		108.118	216.697	5.31296	250.858	13.3521	16.2956	Heat shock protein DnaJ with tetratricopeptide repeat
GSVIVG01009477001	AT1G46264	AT-HSFB4			-0.709	0	0.386	0.02		suppressed		24.4136	28.2859	0.0849544	7.5439	4.19256	2.32703	heat shock transcription factor B4
GSVIVG01037333001	AT1G46264	AT-HSFB4									induced	14.2785	12.765	0.331769	0.146696	9.86503	3.20549	heat shock transcription factor B4
GSVIVG01015389001	AT3G24520	AT-HSFC1			-0.763	0	0.718	0			induced	13.5753	8.91176	48.473	105.613	191.891	82.498	heat shock transcription factor C1
GSVIVG01033257001	AT2G41690	AT-HSFB3	0.548	0.001	0.793	0	-0.673	0			suppressed	0.677922	0.187579	21.0717	1.20476	12.0017	45.935	heat shock transcription factor B3
GSVIVG01019769001	AT1G63440	HMA5			-0.676	0					suppressed	6.11816	5.11898	5.77905	7.95743	36.7611	64.6808	heavy metal atpase 5
GSVIVG01001314001	AT2G35730						0.803	0			induced	0	0	0	0	17.5969	2.11267	Heavy metal transport/detoxification superfamily protein
GSVIVG01005129001	AT5G50740		0.617	0	-0.778	0			induced			81.6454	16.5631	9.28614	50.8033	3.65609	3.18907	Heavy metal transport/detoxification superfamily protein
GSVIVG01005132001	AT5G50740		0.541	0.001	-0.752	0			induced			508.172	152.849	83.3024	341.926	15.5182	19.3488	Heavy metal transport/detoxification superfamily protein
GSVIVG01011777001	AT1G23000		-0.795	0	-0.763	0	-0.438	0.008		suppressed		163.939	263.905	2.20416	74.3515	10.452	10.2194	Heavy metal transport/detoxification superfamily protein
GSVIVG01011778001	AT1G22990	HIPP22									induced	0	0.463689	22.3355	14.467	11.8327	4.28189	Heavy metal transport/detoxification superfamily protein
GSVIVG01015420001	AT3G24450		-0.596	0	-0.839	0	0.486	0.003			induced	2.37484	6.14541	0.317998	10.5737	19.6712	5.01895	Heavy metal transport/detoxification superfamily protein
GSVIVG01017890001	AT5G19090		-0.338	0.044	-0.866	0	0.433	0.008		suppressed	induced	690.525	1000.95	17.631	476.042	289.235	173.157	Heavy metal transport/detoxification superfamily protein
GSVIVG01019700001	AT2G18196		-0.365	0.029			-0.759	0			suppressed	4.41703	7.81521	22.6054	37.9783	5.2857	26.1885	Heavy metal transport/detoxification superfamily protein
GSVIVG01026961001	AT1G01490				0.477	0.003	-0.565	0			suppressed	140.928	132.071	103.269	26.7335	68.7931	140.235	Heavy metal transport/detoxification superfamily protein
GSVIVG01027966001	AT5G27690				-0.879	0					suppressed	79.6622	89.7426	8.99229	66.7545	121.726	223.726	Heavy metal transport/detoxification superfamily protein
GSVIVG01028846001	AT1G01490				0.765	0					suppressed	11.5162	13.6898	94.798	33.3683	94.4511	236.099	Heavy metal transport/detoxification superfamily protein
GSVIVG01030135001	AT3G07600				0.843	0	0.648	0			induced	1.69691	2.78476	309.106	30.6562	207.648	107.578	Heavy metal transport/detoxification superfamily protein
GSVIVG01030137001	AT5G48290		0.416	0.012			0.585	0			induced	13.8995	9.95659	31.3704	50.3413	70.8841	19.3296	Heavy metal transport/detoxification superfamily protein
GSVIVG01036224001	AT5G26690				0.544	0.001					suppressed	0	0	0.0849545	0	1.40089	8.15419	Heavy metal transport/detoxification superfamily protein
GSVIVG01038662001	AT5G24580		-0.447	0.006	-0.811	0				suppressed		11.8784	32.9333	0.148089	3.67204	25.5825	37.0328	Heavy metal transport/detoxification superfamily protein
GSVIVG01031900001	AT2G16060	AHB1					-0.683	0			suppressed	0	0.3699	0	0	14.6849	110.8	hemoglobin 1
GSVIVG01009324001	AT4G37680	HHP4					-0.6	0			suppressed	14.5564	16.6726	26.1998	25.4785	31.0785	54.0536	heptahelical protein 4
GSVIVG01032430001	AT5G14570	ATNRT2.7					0.435	0.008			induced	7.43186	10.4334	21.9798	28.2974	4.96785	0.777198	high affinity nitrate transporter 2.7
GSVIVG01011701001	AT1G14900	HMGA			-0.7	0					induced	733.275	522.978	59.9982	177.436	78.9641	38.4686	high mobility group A
GSVIVG01010932001	AT4G10310	ATHKT1	0.413	0.012	-0.797	0	0.508	0.002			induced	31.5129	20.8642	0.0849545	16.266	35.2232	5.29443	high-affinity K+ transporter 1
GSVIVG01034361001	AT5G23420	HMGB6	0.363	0.03	-0.563	0				suppressed	induced	248.507	140.864	0.833447	53.3057	35.2702	12.9962	high-mobility group box 6
GSVIVG01024875001	AT2G29380	HAI3	-0.478	0.003					suppressed			67.6029	224.998	69.7495	225.878	78.5699	76.8696	highly ABA-induced PP2C gene 3
GSVIVG01003139001	AT3G54560	HTA11	-0.386	0.02	-0.569	0				suppressed	induced	116.358	137.662	0.819676	25.9988	20.5247	4.99067	histone H2A 11
GSVIVG01025019001	AT5G02560	HTA12			-0.784	0				suppressed	induced	836.952	1071.1	36.4606	288.963	136.447	42.8773	histone H2A 12
GSVIVG01031123001	AT5G27670	HTA7	0.413	0.012	-0.589	0				suppressed	induced	749.76	626.911	13.1447	217.38	98.9993	25.4459	histone H2A 7
GSVIVG01013279001	AT4G17080		0.386	0.02	-0.458	0.005	-0.656	0			suppressed	112.872	86.4512	131.616	310.925	62.7606	116.114	Histone H3 K4-specific methyltransferase SET7/9 family protein
GSVIVG01016576001	AT2G28740	HIS4	0.449	0.006	-0.554	0				suppressed	induced	55.7916	32.4205	2.19272	42.6257	8.19678	2.21392	histone H4
GSVIVG01011034001	AT1G08880	G-H2AX	0.495	0.002	-0.537	0.001				suppressed	induced	291.966	98.408	1.35695	41.3055	15.5081	6.02237	Histone superfamily protein
GSVIVG01025005001	AT1G07660		0.646	0	-0.575	0				suppressed	induced	314.434	193.363	23.6087	171.119	23.0977	8.85568	Histone superfamily protein
GSVIVG01025021001	AT3G53650										induced	424.224	617.619	303.36	291.281	163.436	72.6434	Histone superfamily protein
GSVIVG01026582001	AT1G09200	H3.1			-0.524	0.001				suppressed		10.8678	8.94857	0.452315	6.83698	2.84128	1.22235	Histone superfamily protein
GSVIVG01034510001	AT1G09200	H3.1			-0.379	0.023					induced	35.9847	48.5339	7.75249	16.8002	8.05718	2.03969	Histone superfamily protein
GSVIVG01019504001	AT4G11080	3xHMG-box1			-0.514	0.001				suppressed		565.067	331.651	1.51076	91.1315	78.209	48.2255	HMG (high mobility group) box protein
GSVIVG01020078001	AT3G01470	ATHB-1	-0.749	0	0.934	0				induced	suppressed	120.931	235.851	70.4599	7.95974	8.45492	16.8803	homeobox 1
GSVIVG01027407001	AT2G46680	ATHB-7									suppressed	7.77714	1.67506	52.7517	65.0093	84.5988	188.247	homeobox 7
GSVIVG01033481001	AT5G06710	HAT14	-0.501	0.002	-0.752	0	-0.513	0.001			suppressed	20.3377	28.0413	7.04299	14.6957	13.1545	28.1433	homeobox from Arabidopsis thaliana
GSVIVG01003614001	AT4G24660	ATHB22	-0.466	0.004	-0.818	0	-0.466	0.004		suppressed		47.5431	71.614	1.18704	12.6373	0	0.157811	homeobox protein 22
GSVIVG01023137001	AT1G14440	AtHB31	0.698	0	-0.718	0			induced			85.4351	27.4444	8.7351	64.4223	0.317844	0	homeobox protein 31
GSVIVG01019012001	AT4G36740	ATHB40			-0.496	0.002					suppressed	11.55	6.94745	0.381132	1.27695	10.7303	33.8647	homeobox protein 40
GSVIVG01002447001	AT4G37790	HAT22	-0.725	0	0.888	0	-0.534	0.001	suppressed		suppressed	17.9839	39.6546	45.7089	17.7809	27.9874	49.4962	Homeobox-leucine zipper protein family
GSVIVG01009274001	AT4G37790	HAT22			-0.512	0.001	-0.409	0.013		suppressed		1.0232	0	0.197452	1.51259	8.72316	15.2812	Homeobox-leucine zipper protein family
GSVIVG01020033001	AT1G69780	ATHB13	-0.725	0	-0.94	0	0.482	0.003		suppressed	induced	94.1177	196.319	0.345541	35.7305	101.377	44.3942	Homeobox-leucine zipper protein family
GSVIVG01003551001	AT4G37180		0.647	0	0.895	0	0.855	0		induced		59.1686	28.093	246.172	35.6727	143.618	53.7836	Homeodomain-like superfamily protein
GSVIVG01009589001	AT5G42630	KAN4	-0.73	0	-0.916	0	0.868	0			induced	17.3271	32.1418	1.97112	25.7216	52.4649	6.87255	Homeodomain-like superfamily protein
GSVIVG01011168001	AT5G01380		0.475	0.003	0.797	0				induced		2.02955	0.562736	29.9138	0	3.96383	8.98065	Homeodomain-like superfamily protein
GSVIVG01013085001	AT5G16560	KAN			-0.484	0.003	-0.462	0.005			suppressed	58.3772	61.4698	17.8871	36.5402	18.3502	37.3694	Homeodomain-like superfamily protein
GSVIVG01022645001	AT5G45580		-0.719	0					suppressed			1.01478	15.1045	0.989585	1.11582	17.2672	15.6151	Homeodomain-like superfamily protein
GSVIVG01028683001	AT3G24860		0.368	0.027			0.474	0.003			induced	21.285	16.2194	17.1007	15.7682	9.21002	1.74049	Homeodomain-like superfamily protein
GSVIVG01001192001	AT3G63250	ATHMT-2			0.335	0.046	0.808	0			induced	94.3408	151.805	133.619	70.6171	236.832	76.0158	homocysteine methyltransferase 2
GSVIVG01018019001	AT3G63250	ATHMT-2			0.918	0					suppressed	2.0422	0.281368	14.2582	0.954685	66.5471	151.01	homocysteine methyltransferase 2
GSVIVG01014248001	AT5G54080	AtHGO			0.929	0					suppressed	3.39383	3.72529	25.9885	7.49078	41.5507	93.2902	homogentisate 1,2-dioxygenase
GSVIVG01034760001	AT1G66240	ATATX1	-0.623	0	-0.552	0	-0.852	0	suppressed		suppressed	86.0034	299.537	1602.72	6316.53	153.959	360.455	homolog of anti-oxidant 1
GSVIVG01038113001	AT3G54420	CHITIV	-0.75	0	-0.413	0.012			suppressed	suppressed		22.7673	124.422	0.529221	3.39077	0	0	homolog of carrot EP3-3 chitinase
GSVIVG01038117001	AT3G54420	ATCHITIV					-0.479	0.003			suppressed	0	0	0	0	1.84824	10.8908	homolog of carrot EP3-3 chitinase
GSVIVG01038126001	AT3G54420	ATCHITIV			0.393	0.018	-0.677	0			suppressed	2.03798	2.13875	31.7434	3.5831	44.3498	186.148	homolog of carrot EP3-3 chitinase
GSVIVG01008597001	AT5G23660	AtSWEET12									suppressed	0	0	0	0	4.4608	34.2889	homolog of Medicago truncatula MTN3
GSVIVG01008506001	AT1G56110	NOP56			-0.44	0.007			induced			235.681	79.5204	38.0757	53.1412	105.728	85.9816	homolog of nucleolar protein NOP56
GSVIVG01023021001	AT4G22970	AESP			0.424	0.01	0.666	0			induced	39.6184	42.4139	19.4782	11.0502	31.5039	16.8402	homolog of separase
GSVIVG01015307001	AT3G16360	AHP4			-0.659	0				suppressed	suppressed	41.4502	33.993	5.29919	40.1499	19.7999	49.4907	HPT phosphotransmitter 4
GSVIVG01016986001	AT3G16360	AHP4			-0.888	0	-0.346	0.039		suppressed		1.70534	1.0238	0.0849545	12.613	0.109314	1.39202	HPT phosphotransmitter 4
GSVIVG01013674001	AT3G03773		0.432	0.009							induced	314.026	227.807	67.2674	77.9705	116.796	64.1718	HSP20-like chaperones superfamily protein
GSVIVG01016396001	AT2G29500				-0.403	0.015	0.495	0.002			induced	38.0774	60.7555	78.0264	83.2221	47.5577	20.9123	HSP20-like chaperones superfamily protein
GSVIVG01034193001	AT2G37570	SLT1			0.514	0.001					suppressed	34.1992	48.5953	145.451	132.456	64.6686	102.913	HSP20-like chaperones superfamily protein
GSVIVG01000325001	AT1G74520	ATHVA22A			0.391	0.018	0.762	0			induced	5.77709	8.75573	74.2734	54.1144	391.121	120.426	HVA22 homologue A
GSVIVG01012547001	AT1G74520	ATHVA22A			0.699	0	0.742	0			induced	7.81086	6.24445	79.3483	46.9384	161.393	54.517	HVA22 homologue A
GSVIVG01020012001	AT1G74520	ATHVA22A			0.891	0	0.687	0			induced	29.5212	36.0599	32.0799	8.14976	87.8058	46.8681	HVA22 homologue A
GSVIVG01008586001	AT5G41040	ASFT	0.524	0.001	-0.556	0			induced			443.87	156.705	60.1255	255.021	200.363	172.661	HXXXD-type acyl-transferase family protein
GSVIVG01009456001	AT5G42830				0.377	0.023	-0.768	0			suppressed	1.36006	2.23254	9.48252	3.8043	9.96512	58.4413	HXXXD-type acyl-transferase family protein
GSVIVG01021019001	AT4G13840	CER26	0.534	0.001	-0.82	0				suppressed		35.5846	21.9844	1.44762	18.8777	0	0	HXXXD-type acyl-transferase family protein
GSVIVG01028891001	AT5G23940	DCR	0.423	0.01	-0.854	0				suppressed		361.542	256.972	2.4728	179.143	0.158922	0.287344	HXXXD-type acyl-transferase family protein
GSVIVG01029446001	AT1G78990										induced	0.341068	0	0	0	58.4386	17.2169	HXXXD-type acyl-transferase family protein
GSVIVG01029451001	AT1G32910		-0.69	0	-0.654	0			suppressed			0	14.2735	0	2.01044	0	0	HXXXD-type acyl-transferase family protein
GSVIVG01033999001	AT5G01210				-0.396	0.017	-0.803	0			suppressed	1.35584	2.98023	12.2263	46.2765	18.7792	131.362	HXXXD-type acyl-transferase family protein
GSVIVG01036907001	AT5G17540				-0.621	0				suppressed		0.677922	0.656525	0	10.3479	0	0	HXXXD-type acyl-transferase family protein
GSVIVG01002049001	AT4G16830		0.591	0	0.473	0.004					induced	170.053	99.4362	59.1531	41.0352	88.2834	51.9309	Hyaluronan / mRNA binding family
GSVIVG01030474001	AT4G15440	CYP74B2	-0.703	0			-0.621	0			suppressed	115.251	626.744	450.813	470.724	102.455	154.017	hydroperoxide lyase 1
GSVIVG01026444001	AT1G76490	AtHMGR1	0.56	0	0.43	0.009					induced	58.1457	25.3267	34.0599	29.2227	34.8698	12.8831	hydroxy methylglutaryl CoA reductase 1
GSVIVG01019875001	AT4G11820	FKP1			0.685	0	-0.868	0			suppressed	43.8714	54.7722	62.7396	17.1629	69.665	163.395	hydroxymethylglutaryl-CoA synthase / HMG-CoA synthase / 3-hydroxy-3-methylglutaryl coenzyme A synthase
GSVIVG01023489001	AT4G11820	FKP1			0.806	0	-0.772	0			suppressed	1.35584	1.0238	19.2038	4.08094	1.82804	7.0258	hydroxymethylglutaryl-CoA synthase / HMG-CoA synthase / 3-hydroxy-3-methylglutaryl coenzyme A synthase
GSVIVG01017698001	AT1G48280				-0.766	0	0.838	0			induced	23.1379	28.9608	38.6441	61.2546	62.7211	29.0309	hydroxyproline-rich glycoprotein family protein
GSVIVG01033687001	AT2G32600				0.827	0	0.681	0			induced	95.7092	106.721	144.848	46.1217	73.3505	42.5881	hydroxyproline-rich glycoprotein family protein
GSVIVG01035506001	AT5G21280				-0.832	0	0.358	0.032		suppressed		29.4538	27.9756	9.71789	52.1622	0.536472	0.287344	hydroxyproline-rich glycoprotein family protein
GSVIVG01000914001	AT5G50600	ATHSD1	-0.631	0	-0.495	0.002					suppressed	6.45923	18.5169	0.53727	3.27527	11.614	25.0838	hydroxysteroid dehydrogenase 1
GSVIVG01031131001	AT5G27760		0.649	0	0.406	0.014	-0.771	0			suppressed	13.8532	8.56027	44.9328	8.13532	20.6256	48.8385	Hypoxia-responsive family protein
GSVIVG01030419001	AT3G07880	SCN1			-0.809	0	0.456	0.005		suppressed		8.79613	4.65792	2.69207	26.6428	3.82511	2.74391	Immunoglobulin E-set superfamily protein
GSVIVG01035391001	AT3G13810	AtIDD11	0.949	0	-0.8	0	0.889	0			induced	136.06	43.7629	139.638	295.353	66.3579	33.7014	indeterminate(ID)-domain 11
GSVIVG01010283001	AT2G02070	IDD5	0.348	0.038	-0.384	0.021	0.93	0			induced	42.4186	33.9913	86.13	89.6814	104.16	37.7552	indeterminate(ID)-domain 5
GSVIVG01010284001	AT2G02070	RAVEN	0.86	0	-0.733	0	0.983	0			induced	47.2986	9.87069	102.318	142.676	90.0803	18.5479	indeterminate(ID)-domain 5
GSVIVG01015449001	AT3G23050	AXR2	-0.548	0.001	0.783	0	-0.57	0			suppressed	1.36006	7.62763	33.9939	2.30614	5.63296	14.0397	indole-3-acetic acid 7
GSVIVG01000721001	AT3G04730	IAA16	-0.344	0.04	-0.935	0				suppressed		85.3803	114.809	21.7099	660.267	39.7402	30.9009	indoleacetic acid-induced protein 16
GSVIVG01030275001	AT3G51740	IMK2	-0.496	0.002	0.838	0					induced	44.0228	60.6082	55.3729	29.7136	43.2483	24.4526	inflorescence meristem receptor-like kinase 2
GSVIVG01031230001	AT1G15690	AtAVP1			0.779	0					suppressed	377.589	420.332	3597.39	1816.83	378.869	597.677	Inorganic H pyrophosphatase family protein
GSVIVG01022017001	AT5G18860	NSH3	-0.339	0.043	0.852	0				induced		2.02534	3.92075	17.7424	2.92181	0.635688	0	inosine-uridine preferring nucleoside hydrolase family protein
GSVIVG01034516001	AT1G43670	AtcFBP	0.568	0			-0.45	0.006			suppressed	12.851	6.63275	160.863	78.9027	28.0379	72.6398	Inositol monophosphatase family protein
GSVIVG01021530001	AT1G30220	ATINT2	0.722	0	0.912	0					suppressed	107.908	49.392	560.094	258.109	20.6752	46.9101	inositol transporter 2
GSVIVG01033284001	AT2G41790		-0.395	0.017	0.94	0	-0.716	0			suppressed	37.9889	56.8584	65.5211	29.6772	87.509	140.442	Insulinase (Peptidase family M16) family protein
GSVIVG01002195001	AT2G44940		-0.519	0.001	-0.839	0	0.565	0			induced	0.341068	2.05548	0.0849544	4.49215	2.43432	0.259066	Integrase-type DNA-binding superfamily protein
GSVIVG01007388001	AT4G37750	ANT					-0.713	0			suppressed	110.291	112.326	9.54333	17.9519	6.12992	18.0297	Integrase-type DNA-binding superfamily protein
GSVIVG01008649001	AT5G61890				0.639	0	-0.5	0.002		induced	suppressed	1.01478	3.91286	34.2266	1.2192	4.57011	12.9351	Integrase-type DNA-binding superfamily protein
GSVIVG01009293001	AT4G37750	ANT			-0.551	0				suppressed		136.557	137.01	5.45533	30.5198	5.59344	7.61235	Integrase-type DNA-binding superfamily protein
GSVIVG01009294001	AT4G37750	ANT			-0.57	0				suppressed		447.539	586.724	10.2988	71.9263	10.9977	8.17518	Integrase-type DNA-binding superfamily protein
GSVIVG01013905001	AT5G51190						0.603	0			induced	0	0	5.11783	4.83118	10.3225	3.08781	Integrase-type DNA-binding superfamily protein
GSVIVG01013913001	AT5G51190						0.814	0			induced	1.36006	0.653897	13.8451	8.48646	147.09	36.3614	Integrase-type DNA-binding superfamily protein
GSVIVG01013914001	AT5G51190		-0.377	0.024	-0.417	0.011	0.744	0		suppressed	induced	0.682137	0.841475	6.96734	10.3814	67.7461	13.9294	Integrase-type DNA-binding superfamily protein
GSVIVG01013917001	AT5G51190						0.821	0			induced	0.677922	1.48486	12.9542	13.0699	143.302	26.7258	Integrase-type DNA-binding superfamily protein
GSVIVG01013918001	AT5G51190		-0.429	0.009	-0.531	0.001	0.781	0			induced	0.341068	1.02117	9.01983	14.6356	111.176	15.2694	Integrase-type DNA-binding superfamily protein
GSVIVG01013923001	AT5G51190						0.812	0			induced	1.36427	0.375157	15.0918	10.4415	131.034	29.8984	Integrase-type DNA-binding superfamily protein
GSVIVG01013924001	AT5G51190						0.912	0			induced	0	0	1.31563	0.851303	5.63296	0	Integrase-type DNA-binding superfamily protein
GSVIVG01013929001	AT5G51190				-0.508	0.002	0.568	0			induced	0	0	1.17899	2.40953	9.1209	1.86546	Integrase-type DNA-binding superfamily protein
GSVIVG01013934001	AT5G51190	ERF105			0.76	0	0.789	0			induced	0	0	41.0321	6.13932	42.7294	12.6386	Integrase-type DNA-binding superfamily protein
GSVIVG01013935001	AT5G51190				0.652	0	0.673	0			induced	6.80029	8.39898	204.216	80.5297	211.43	107.559	Integrase-type DNA-binding superfamily protein
GSVIVG01015037001	AT1G19210		0.359	0.032			0.662	0			induced	33.4247	11.5458	43.3208	17.4968	194.004	74.029	Integrase-type DNA-binding superfamily protein
GSVIVG01017315001	AT1G15360	SHN1			-0.85	0				suppressed		0	0.372528	0	20.496	0	0	Integrase-type DNA-binding superfamily protein
GSVIVG01019860001	AT1G63030	ddf2	0.412	0.013	-0.406	0.014	0.732	0			induced	7.84457	0.372528	3.34524	24.5498	239.142	108.572	Integrase-type DNA-binding superfamily protein
GSVIVG01022277001	AT5G64750	ABR1	0.36	0.031	0.509	0.002	-0.758	0			suppressed	12.83	12.8535	69.3208	15.2894	9.05198	50.8472	Integrase-type DNA-binding superfamily protein
GSVIVG01027770001	AT3G23230	AtERF98					-0.632	0			suppressed	0	0.18495	0.233043	0.278955	0.109314	1.8536	Integrase-type DNA-binding superfamily protein
GSVIVG01031747001	AT2G33710						0.865	0			induced	6.48029	2.2378	10.6293	7.81305	250.381	50.5161	Integrase-type DNA-binding superfamily protein
GSVIVG01034563001	AT5G61890				0.391	0.018	-0.706	0			suppressed	1.35163	6.70551	25.3395	3.70323	10.6008	47.7949	Integrase-type DNA-binding superfamily protein
GSVIVG01035502001	AT1G19210						0.738	0			induced	0.341068	0.466318	3.75284	0.67573	28.5138	11.1663	Integrase-type DNA-binding superfamily protein
GSVIVG01035911001	AT5G25190	ESE3			0.769	0				induced		5.08652	3.62624	57.0756	8.18095	7.09355	9.49149	Integrase-type DNA-binding superfamily protein
GSVIVG01021301001	AT4G18950				0.878	0	-0.831	0			suppressed	39.2689	39.4337	74.153	43.4014	49.6456	90.7105	Integrin-linked protein kinase family
GSVIVG01038086001	AT1G17140	ICR1			-0.521	0.001	0.481	0.003		suppressed	induced	251.493	181.843	2.69779	31.4023	33.7784	12.4379	interactor of constitutive active rops 1
GSVIVG01009354001	AT1G27760	ATSAT32			0.41	0.013	-0.635	0			suppressed	64.7395	55.1973	57.561	55.3411	76.3432	133.779	interferon-related developmental regulator family protein / IFRD protein family
GSVIVG01000865001	AT5G13460	IQD11	-0.45	0.006	-0.931	0				suppressed		69.2914	97.4832	1.25822	92.1301	7.75953	9.34553	IQ-domain 11
GSVIVG01027429001	AT4G00820	iqd17			-0.826	0				suppressed	induced	213.146	234.309	3.43484	32.424	74.621	25.6931	IQ-domain 17
GSVIVG01019668001	AT1G01110	IQD18	-0.87	0	-0.437	0.008					induced	135.395	469.77	0.049363	4.18201	17.2865	2.2869	IQ-domain 18
GSVIVG01018029001	AT4G14750	IQD19			-0.839	0				suppressed	induced	12.5352	15.8311	0.304226	8.10413	59.7301	26.993	IQ-domain 19
GSVIVG01025635001	AT5G03040	iqd2			-0.943	0					induced	114.459	132.105	71.2129	208.998	139.477	65.2281	IQ-domain 2
GSVIVG01038556001	AT3G49260	iqd21	0.474	0.003	-0.925	0	0.662	0		suppressed	induced	30.0938	18.09	6.6699	196.762	14.6151	3.88143	IQ-domain 21
GSVIVG01015291001	AT3G16490	IQD26	-0.846	0	-0.885	0					induced	28.8391	49.669	1.27199	8.69091	14.4948	3.59408	IQ-domain 26
GSVIVG01016967001	AT3G16490	IQD26			-0.611	0				suppressed	induced	405.372	447.115	16.0353	107.558	67.0985	24.6733	IQ-domain 26
GSVIVG01008043001	AT1G74690	IQD31	-0.764	0	-0.922	0				suppressed	induced	51.5811	80.7843	2.8677	46.4919	28.7315	14.6071	IQ-domain 31
GSVIVG01011360001	AT1G74690	IQD31	-0.394	0.017	-0.832	0	0.732	0			induced	132.145	221.101	20.6491	124.433	142.436	73.8329	IQ-domain 31
GSVIVG01037598001	AT3G22190	IQD5	0.459	0.005	-0.964	0					induced	153.147	128.139	28.7022	118.298	88.7427	58.0363	IQ-domain 5
GSVIVG01035382001	AT2G26180	IQD6			-0.523	0.001				suppressed	induced	92.7953	112.251	0.134317	19.6019	9.87512	3.3633	IQ-domain 6
GSVIVG01017053001	AT3G16190				0.724	0	0.654	0			induced	0.341068	0.0937893	0.134317	0	157.653	15.1417	Isochorismatase family protein
GSVIVG01019089001	AT3G02780	IDI2	-0.387	0.02	0.898	0	-0.44	0.007		induced		49.8378	101.841	265.084	43.7815	134.599	140.863	isopentenyl pyrophosphate:dimethylallyl pyrophosphate isomerase 2
GSVIVG01017885001	AT5G19040	ATIPT5	0.37	0.026	0.88	0					induced	0.341068	0	13.636	0.146696	17.4068	6.11907	isopentenyltransferase 5
GSVIVG01027922001	AT4G13430	ATLEUC1	0.773	0	0.946	0	-0.534	0.001			suppressed	5.08652	1.20612	136.079	6.40616	87.2316	164.623	isopropyl malate isomerase large subunit 1
GSVIVG01000967001	AT5G13220	JAS1	-0.508	0.002			-0.559	0			suppressed	2.36641	5.77551	3.30625	3.87649	10.0156	29.0446	jasmonate-zim-domain protein 10
GSVIVG01001701001	AT2G22540	AGL22	-0.69	0	-0.607	0			suppressed	suppressed		3.39804	40.3269	2.87575	95.7057	1.24196	1.56625	K-box region and MADS-box transcription factor family protein
GSVIVG01005934001	AT2G22540	AGL22	-0.83	0	-0.818	0	-0.509	0.002		suppressed		22.7589	54.3348	3.2787	15.0156	7.25247	9.08191	K-box region and MADS-box transcription factor family protein
GSVIVG01010513001	AT1G77080	AGL27	0.52	0.001			0.824	0		suppressed		10.8552	5.12161	3.02384	15.2004	8.42551	1.91016	K-box region and MADS-box transcription factor family protein
GSVIVG01011300001	AT2G22540	VvSVP	-0.674	0	-0.862	0	-0.509	0.002			suppressed	1.01056	43.1826	0.304226	36.1804	0	11.3925	K-box region and MADS-box transcription factor family protein
GSVIVG01015641001	AT2G22540	AGL22	-0.704	0	-0.886	0	-0.368	0.027	suppressed			3.3854	88.1253	6.05001	68.8516	0.37755	0.574689	K-box region and MADS-box transcription factor family protein
GSVIVG01032503001	AT1G70300	KUP6	0.335	0.046	0.336	0.045	0.781	0			induced	26.7505	27.4786	44.9913	51.609	59.3148	33.0939	K+ uptake permease 6
GSVIVG01008461001	AT1G18270										suppressed	99.8903	172.587	98.1418	48.2852	207.132	478.751	ketose-bisphosphate aldolase class-II family protein
GSVIVG01035354001	AT2G25970						0.659	0			induced	194.05	246.165	258.873	229.58	157.235	68.1991	KH domain-containing protein
GSVIVG01011002001	AT1G03470	NET3A			-0.742	0				suppressed		37.9552	43.8961	0.501678	24.5486	6.10972	2.86159	Kinase interacting (KIP1-like) family protein
GSVIVG01029368001	AT1G48405		0.372	0.026	-0.877	0				suppressed		287.064	210.771	1.0309	82.3095	18.9069	16.9041	Kinase interacting (KIP1-like) family protein
GSVIVG01007336001	AT4G21270	ATK1			-0.564	0				suppressed		91.869	98.507	1.20313	19.9842	26.2476	15.1581	kinesin 1
GSVIVG01014585001	AT5G54670	ATK3			-0.682	0	-0.339	0.043		suppressed		158.68	137.023	3.03761	26.0924	32.7459	24.8384	kinesin 3
GSVIVG01033252001	AT5G27000	ATK4	-0.526	0.001	-0.502	0.002					induced	27.0748	45.0137	0.600404	1.73148	11.0473	4.0958	kinesin 4
GSVIVG01037766001	AT3G20150				-0.56	0				suppressed		165.383	175.112	1.89994	21.1289	37.5043	22.6172	Kinesin motor family protein
GSVIVG01009273001	AT4G08150	KNAT1	-0.723	0			-0.431	0.009	suppressed		suppressed	15.647	57.8962	0.049363	0.132258	31.3459	99.1584	KNOTTED-like from Arabidopsis thaliana
GSVIVG01012897001	AT5G25220	KNAT3			0.618	0	0.714	0			induced	53.9559	46.6388	225.339	141.186	348.242	216.659	KNOTTED1-like homeobox gene 3
GSVIVG01031241001	AT1G23380	KNAT6	-0.624	0			-0.508	0.002			suppressed	28.2539	54.9309	0.18368	0.264517	28.5625	57.384	KNOTTED1-like homeobox gene 6
GSVIVG01012920001	AT1G17860		0.553	0			-0.557	0			suppressed	2.72433	0.372528	0.134317	0.146696	5.11668	24.9825	Kunitz family trypsin and protease inhibitor protein
GSVIVG01012922001	AT1G17860		0.779	0	0.697	0					suppressed	1.35584	0	2.92851	0	12.4473	139.228	Kunitz family trypsin and protease inhibitor protein
GSVIVG01012932001	AT1G17860		0.737	0	0.635	0					suppressed	0.336854	0	1.05844	0	3.42736	38.7787	Kunitz family trypsin and protease inhibitor protein
GSVIVG01012936001	AT1G17860		0.386	0.02	0.654	0					suppressed	1.01899	0.463689	0.932173	0	2.35442	76.1445	Kunitz family trypsin and protease inhibitor protein
GSVIVG01032470001	AT5G14760	AO			0.49	0.002	0.742	0			induced	8.80456	9.30533	19.1155	6.92824	16.6122	6.86799	L-aspartate oxidase
GSVIVG01033574001	AT3G47930	ATGLDH			-0.907	0					induced	98.0627	106.099	34.6088	86.7289	54.4739	29.8008	L-galactono-1,4-lactone dehydrogenase
GSVIVG01033731001	AT3G10050	OMR1			-0.534	0.001	-0.808	0			suppressed	137.45	185.659	79.1226	97.2397	49.0687	88.6945	L-O-methylthreonine resistant 1
GSVIVG01035689001	AT4G32720	AtLa1			0.376	0.024	-0.636	0			suppressed	4.06332	1.48748	2.98825	1.51259	32.2397	75.3298	La protein 1
GSVIVG01008406001	AT1G18140	LAC1	-0.916	0							induced	5.43181	39.5432	0	0	89.0192	23.3944	laccase 1
GSVIVG01018939001	AT5G03260	LAC11	-0.417	0.011	-0.872	0				suppressed		3.04433	6.81245	1.41203	10.0303	1.41098	0.647665	laccase 11
GSVIVG01012329001	AT5G09360	LAC14					-0.55	0.001			suppressed	0	1.3937	0	0	4.26236	11.4016	laccase 14
GSVIVG01012343001	AT5G09360	LAC14	-0.441	0.007	0.536	0.001	-0.758	0			suppressed	0	0.466318	4.47146	0.55791	24.0346	226.438	laccase 14
GSVIVG01012346001	AT5G09360	LAC14			0.7	0	-0.66	0			suppressed	0.341068	0	0.367361	0	6.7757	86.082	laccase 14
GSVIVG01012359001	AT5G09360	LAC14			0.785	0	-0.77	0			suppressed	0	0.554849	3.58293	0	50.33	488.797	laccase 14
GSVIVG01012745001	AT5G09360	LAC14									induced	0	0	0.098726	0	20.8048	10.66	laccase 14
GSVIVG01013694001	AT5G09360	LAC14	-0.658	0	-0.557	0	-0.379	0.023		suppressed		560.578	1311.03	0.282406	19.4864	61.7566	44.3678	laccase 14
GSVIVG01034783001	AT5G09360	LAC14					0.869	0			induced	0	0	0	0	211.001	41.8364	laccase 14
GSVIVG01034820001	AT5G09360	LAC14			0.671	0	-0.51	0.001			suppressed	0	0	0.51545	0	5.33531	19.5723	laccase 14
GSVIVG01034822001	AT5G09360	LAC14			0.731	0	-0.716	0			suppressed	0	0	2.31666	0	4.03364	54.61	laccase 14
GSVIVG01034833001	AT5G09360	LAC14			0.76	0	-0.657	0			suppressed	1.01899	0.3699	8.72598	0	57.8507	154.596	laccase 14
GSVIVG01025046001	AT5G60020	ATLAC17	-0.332	0.048	-0.848	0				suppressed		4.7286	8.66194	3.61852	14.2001	3.33824	3.82487	laccase 17
GSVIVG01025077001	AT5G60020	ATLAC17	-0.429	0.009	-0.736	0	0.345	0.039		suppressed		4.06332	8.57341	2.49462	12.4328	3.87472	2.16922	laccase 17
GSVIVG01001223001	AT5G48100	ATLAC15			0.349	0.037	-0.726	0			suppressed	0	0	0.18368	0	0.37755	5.79159	Laccase/Diphenol oxidase family protein
GSVIVG01024795001	AT2G38080	ATLMCO4			-0.651	0				suppressed		3.3854	3.44917	3.26493	10.7493	11.0583	12.9798	Laccase/Diphenol oxidase family protein
GSVIVG01001303001	AT4G17260		-0.752	0	0.509	0.002	-0.79	0			suppressed	20.704	51.146	12.9667	8.14744	18.7765	58.1448	Lactate/malate dehydrogenase family protein
GSVIVG01021185001	AT1G53240	mMDH1			0.463	0.005					induced	252.094	303.509	248.903	110.272	213.39	135.797	Lactate/malate dehydrogenase family protein
GSVIVG01015508001	AT1G80160	GLYI7			0.593	0					suppressed	1.01899	0.648639	3.48993	0.396775	4.04373	50.2141	Lactoylglutathione lyase / glyoxalase I family protein
GSVIVG01017283001	AT1G80160	GLYI7	0.501	0.002			-0.602	0			suppressed	2.35798	0.653897	0.945945	0.396775	3.58716	12.5912	Lactoylglutathione lyase / glyoxalase I family protein
GSVIVG01016858001	AT1G17620				-0.64	0					induced	35.2225	39.261	6.45636	58.9432	134.683	66.7916	Late embryogenesis abundant (LEA) hydroxyproline-rich glycoprotein family
GSVIVG01026977001	AT2G46150				0.894	0				induced		0	0.18495	7.33344	0	0.854316	0.129533	Late embryogenesis abundant (LEA) hydroxyproline-rich glycoprotein family
GSVIVG01029848001	AT3G54200				0.897	0				induced		4.76653	8.10447	77.8969	7.32502	6.57727	6.49581	Late embryogenesis abundant (LEA) hydroxyproline-rich glycoprotein family
GSVIVG01005846001	AT5G54370				0.4	0.016	-0.477	0.003			suppressed	0	0	0.0987259	0	0	1.76876	Late embryogenesis abundant (LEA) protein-related
GSVIVG01014415001	AT5G54370										induced	0.341068	1.20875	0.479858	0.411213	14.1182	5.31815	Late embryogenesis abundant (LEA) protein-related
GSVIVG01025171001	AT5G60520		0.694	0	0.726	0					induced	1.36006	0	0.304226	0	47.5577	12.5957	Late embryogenesis abundant (LEA) protein-related
GSVIVG01017691001	AT1G72100										suppressed	1.35163	0.18495	3.42447	30.2635	2.09628	15.4619	late embryogenesis abundant domain-containing protein / LEA domain-containing protein
GSVIVG01028100001	AT3G62580				0.887	0					suppressed	42.4312	37.9304	106.736	38.0649	76.3406	112.596	Late embryogenesis abundant protein (LEA) family protein
GSVIVG01013486001	AT5G12330	LRP1			0.542	0.001	0.458	0.005			induced	30.0854	48.533	22.9933	14.5322	42.4419	19.5604	Lateral root primordium (LRP) protein-related
GSVIVG01036722001	AT1G54320				0.633	0	-0.591	0			suppressed	25.7905	33.3242	29.0802	21.602	130.652	221.979	LEM3 (ligand-effect modulator 3) family protein / CDC50 family protein
GSVIVG01009829001	AT4G36180		-0.726	0	-0.523	0.001					induced	22.0767	49.7032	0.049363	5.56003	5.47403	0.963288	Leucine-rich receptor-like protein kinase family protein
GSVIVG01018814001	AT4G36180		-0.361	0.03	-0.754	0				suppressed		86.3529	122.208	1.30758	21.9127	18.3999	13.2835	Leucine-rich receptor-like protein kinase family protein
GSVIVG01021667001	AT4G20940	GHR1	-0.596	0	-0.868	0					induced	70.7776	116.048	7.21522	77.1388	24.1816	10.9072	Leucine-rich receptor-like protein kinase family protein
GSVIVG01022212001	AT5G10020				-0.708	0					induced	84.7403	82.4594	32.0097	48.3966	86.0458	39.7	Leucine-rich receptor-like protein kinase family protein
GSVIVG01022261001	AT4G39400	ATBRI1	-0.408	0.014	-0.69	0					induced	70.7231	148.389	99.9336	177.805	54.1661	28.6304	Leucine-rich receptor-like protein kinase family protein
GSVIVG01023658001	AT2G24130				0.772	0	-0.577	0			suppressed	0.336854	0.463689	0.671587	0	0.695394	3.85315	Leucine-rich receptor-like protein kinase family protein
GSVIVG01026000001	AT1G72180		0.404	0.015			0.537	0.001			induced	68.7691	63.9881	267.055	236.598	134.287	79.7631	Leucine-rich receptor-like protein kinase family protein
GSVIVG01031658001	AT3G28040				-0.892	0					induced	176.689	218.953	147.702	544.252	193.648	42.2341	Leucine-rich receptor-like protein kinase family protein
GSVIVG01035476001	AT2G26330	ER	-0.749	0	-0.65	0				suppressed		463.32	787.721	0.148089	58.6705	0.327942	0.287344	Leucine-rich receptor-like protein kinase family protein
GSVIVG01000949001	AT3G43740						-0.505	0.002			suppressed	0	0	0	0	10.8892	34.0599	Leucine-rich repeat (LRR) family protein
GSVIVG01003169001	AT2G15320		-0.781	0	-0.916	0	-0.433	0.008		suppressed		41.0248	169.09	6.14873	59.355	10.5016	13.8746	Leucine-rich repeat (LRR) family protein
GSVIVG01015416001	AT3G24480		-0.614	0	-0.728	0	0.615	0			induced	7.11186	19.3171	25.4582	44.8395	11.8529	4.63035	Leucine-rich repeat (LRR) family protein
GSVIVG01015897001	AT3G17640				-0.772	0				suppressed		9.1372	15.8285	0.197452	8.89536	5.30501	2.38815	Leucine-rich repeat (LRR) family protein
GSVIVG01031700001	AT1G49750				-0.916	0	0.696	0			induced	75.3463	77.1099	37.5237	1305.17	92.0238	25.1896	Leucine-rich repeat (LRR) family protein
GSVIVG01037229001	AT1G33590		0.521	0.001	-0.6	0	0.607	0			induced	4.74546	2.70412	0.776036	3.47972	19.2146	5.75875	Leucine-rich repeat (LRR) family protein
GSVIVG01037864001	AT3G43740				0.525	0.001	-0.578	0			suppressed	21.3819	16.7217	65.9988	43.4298	55.9546	121.268	Leucine-rich repeat (LRR) family protein
GSVIVG01001815001	AT5G63410				-0.899	0	0.659	0			induced	78.7443	96.1982	14.9493	183.026	67.361	27.8861	Leucine-rich repeat protein kinase family protein
GSVIVG01003868001	AT2G24230				-0.828	0	-0.781	0		suppressed		12.5563	14.81	3.18803	30.8415	2.2754	5.47596	Leucine-rich repeat protein kinase family protein
GSVIVG01004912001	AT4G22730				-0.914	0				suppressed		9.14563	9.123	0.967765	26.7652	6.26952	6.02237	Leucine-rich repeat protein kinase family protein
GSVIVG01005456001	AT1G12460		0.477	0.003	-0.905	0					induced	24.3546	17.2406	2.4889	18.0552	12.7476	4.67505	Leucine-rich repeat protein kinase family protein
GSVIVG01007944001	AT1G74360				0.828	0	-0.798	0			suppressed	0.673708	0.653897	17.6346	5.8003	5.86168	22.952	Leucine-rich repeat protein kinase family protein
GSVIVG01008070001	AT5G62710		-0.348	0.038	-0.418	0.011					induced	148.061	170.834	1.42008	5.2522	28.1261	12.9068	Leucine-rich repeat protein kinase family protein
GSVIVG01009444001	AT5G43020		-0.36	0.031	-0.772	0				suppressed		159.636	259.921	0.0987259	54.0484	9.94493	3.63878	Leucine-rich repeat protein kinase family protein
GSVIVG01010230001	AT1G10850		-0.753	0	-0.853	0				suppressed	induced	30.1149	62.945	0.649767	14.6933	23.4559	9.24884	Leucine-rich repeat protein kinase family protein
GSVIVG01010298001	AT1G67720				0.7	0	-0.434	0.008			suppressed	9.17091	9.61298	23.0577	17.5909	23.6754	53.364	Leucine-rich repeat protein kinase family protein
GSVIVG01014037001	AT5G61480	PXY			-0.75	0				suppressed		248.898	352.959	97.1303	328.269	43.9824	30.8845	Leucine-rich repeat protein kinase family protein
GSVIVG01015460001	AT2G26730		-0.377	0.023	-0.885	0				suppressed	induced	176.474	280.468	25.5316	228.693	84.4188	50.3528	Leucine-rich repeat protein kinase family protein
GSVIVG01019483001	AT4G23740				-0.93	0					induced	148.898	144.079	3.01812	144.672	17.6843	5.83628	Leucine-rich repeat protein kinase family protein
GSVIVG01020055001	AT1G14390				-0.798	0	0.501	0.002			induced	12.9058	16.3106	5.01678	11.7352	75.7773	46.4905	Leucine-rich repeat protein kinase family protein
GSVIVG01021233001	AT5G45800	MEE62	-0.429	0.009	0.651	0	0.87	0			induced	39.0585	75.6548	79.3442	45.96	69.5658	28.9953	Leucine-rich repeat protein kinase family protein
GSVIVG01023113001	AT5G49760		-0.657	0	0.793	0	0.451	0.006		induced		51.6696	101.658	676.687	126.702	97.8609	88.7265	Leucine-rich repeat protein kinase family protein
GSVIVG01024545001	AT5G58300				-0.933	0				suppressed	induced	421.162	463.834	31.0568	321.088	196.449	67.8872	Leucine-rich repeat protein kinase family protein
GSVIVG01024684001	AT4G18640	MRH1			-0.875	0				suppressed		3.74332	6.13752	0.282406	3.87649	11.2466	6.15191	Leucine-rich repeat protein kinase family protein
GSVIVG01025870001	AT5G58300		-0.415	0.012	-0.885	0				suppressed	induced	384.479	789.003	48.5984	606.696	86.2846	44.4718	Leucine-rich repeat protein kinase family protein
GSVIVG01029870001	AT5G01950		0.591	0	0.84	0	0.445	0.007		induced		33.5466	24.4615	202.593	36.4131	97.9198	83.391	Leucine-rich repeat protein kinase family protein
GSVIVG01030179001	AT3G56370				-0.827	0				suppressed		84.1382	72.8306	8.66285	98.508	12.1891	10.608	Leucine-rich repeat protein kinase family protein
GSVIVG01032499001	AT3G46350						0.732	0			induced	0	0.281368	0	0	5.11668	0.631246	Leucine-rich repeat protein kinase family protein
GSVIVG01033355001	AT3G57830				-0.751	0	0.545	0.001		suppressed	induced	184.159	196.393	1.30758	94.7186	25.7919	4.25817	Leucine-rich repeat protein kinase family protein
GSVIVG01033749001	AT2G36570	PXC1	-0.43	0.009	-0.761	0				suppressed		194.319	329.55	21.1061	128.008	71.3157	45.4725	Leucine-rich repeat protein kinase family protein
GSVIVG01034604001	AT3G03770				-0.945	0	0.565	0			induced	65.1058	46.4591	2.28679	17.8554	39.4755	12.9497	Leucine-rich repeat protein kinase family protein
GSVIVG01036936001	AT1G31420	FEI1			-0.89	0					induced	168.533	154.201	81.4532	257.925	174.583	87.4093	Leucine-rich repeat protein kinase family protein
GSVIVG01011370001	AT4G08850		-0.35	0.037	0.659	0					induced	57.3203	147.477	119.343	46.8887	150.984	86.8546	Leucine-rich repeat receptor-like protein kinase family protein
GSVIVG01029038001	AT2G33170				0.468	0.004	-0.543	0.001			suppressed	11.2215	12.8483	17.3727	13.8802	14.2073	35.409	Leucine-rich repeat receptor-like protein kinase family protein
GSVIVG01010078001	AT4G20140	GSO1			-0.592	0	0.678	0			induced	15.2638	11.9367	2.00671	3.55422	13.68	5.26159	Leucine-rich repeat transmembrane protein kinase
GSVIVG01014136001	AT1G53430				-0.416	0.012	-0.562	0		suppressed	suppressed	1.69691	0.3699	0.551041	0.925809	3.55687	13.9668	Leucine-rich repeat transmembrane protein kinase
GSVIVG01014138001	AT1G53440						-0.787	0			suppressed	29.8918	35.768	20.9006	17.4731	73.7206	187.128	Leucine-rich repeat transmembrane protein kinase
GSVIVG01014145001	AT1G53440				-0.399	0.016	-0.784	0			suppressed	18.6492	18.7982	24.2251	27.5565	11.2365	53.4816	Leucine-rich repeat transmembrane protein kinase
GSVIVG01014149001	AT1G53440		0.371	0.026	-0.608	0	-0.536	0.001			suppressed	8.47192	4.84287	13.1619	14.5345	3.6956	12.7398	Leucine-rich repeat transmembrane protein kinase
GSVIVG01014150001	AT1G53440				0.826	0	-0.632	0			suppressed	1.69691	2.05285	20.369	4.4344	54.5924	143.611	Leucine-rich repeat transmembrane protein kinase
GSVIVG01021283001	AT1G07650		-0.372	0.026			-0.6	0			suppressed	30.2708	34.4076	14.8264	13.6879	29.696	139.792	Leucine-rich repeat transmembrane protein kinase
GSVIVG01021289001	AT1G07650		0.361	0.031			-0.795	0			suppressed	2.02955	0.463689	13.7921	17.1266	7.56022	44.2656	Leucine-rich repeat transmembrane protein kinase
GSVIVG01021295001	AT1G53430		-0.794	0	-0.828	0					suppressed	33.3446	66.4091	8.45395	38.1758	1.73893	11.8404	Leucine-rich repeat transmembrane protein kinase
GSVIVG01021297001	AT1G29730				0.652	0					suppressed	1.68848	2.69097	0.819676	0	19.6897	53.4607	Leucine-rich repeat transmembrane protein kinase
GSVIVG01029233001	AT1G56140				0.802	0	-0.615	0			suppressed	5.41495	5.96046	3.64606	1.39477	6.89511	16.5246	Leucine-rich repeat transmembrane protein kinase
GSVIVG01029720001	AT1G56130		0.347	0.038			-0.477	0.003			suppressed	9.16248	7.82047	3.38315	3.08294	15.3887	33.4496	Leucine-rich repeat transmembrane protein kinase
GSVIVG01035865001	AT1G56130				0.676	0	0.753	0			induced	0.682137	0.18495	0.869039	0	220.895	59.9774	Leucine-rich repeat transmembrane protein kinase
GSVIVG01038011001	AT1G56145		0.589	0	0.48	0.003	-0.51	0.001			suppressed	32.2118	24.5843	52.2673	26.3829	77.6321	155.545	Leucine-rich repeat transmembrane protein kinase
GSVIVG01001044001	AT5G51350	MOL1			-0.84	0					suppressed	3.39804	5.4994	2.05608	9.33777	20.3372	40.6971	Leucine-rich repeat transmembrane protein kinase family protein
GSVIVG01007688001	AT5G48940				-0.867	0					induced	16.9312	19.5617	5.12695	41.2709	16.2935	6.75943	Leucine-rich repeat transmembrane protein kinase family protein
GSVIVG01011857001	AT1G68400				-0.752	0				suppressed		92.3449	128.469	3.61852	54.8443	13.2731	8.26457	leucine-rich repeat transmembrane protein kinase family protein
GSVIVG01025057001	AT1G05700						0.845	0			induced	0	0	0	0	33.3025	2.95828	Leucine-rich repeat transmembrane protein kinase protein
GSVIVG01034267001	AT1G62440	LRX2	-0.524	0.001	-0.751	0				suppressed	induced	130.637	226.764	3.01007	26.0802	34.4435	12.4707	leucine-rich repeat/extensin 2
GSVIVG01024054001	AT2G21050	LAX2	-0.474	0.003							induced	141.328	258.593	33.4931	23.0262	31.921	12.7982	like AUXIN RESISTANT 2
GSVIVG01019041001	AT4G36860				0.894	0	-0.546	0.001			suppressed	13.5669	11.4599	71.3463	23.5281	61.4708	116.124	LIM domain-containing protein
GSVIVG01038697001	AT5G24230						-0.67	0			suppressed	0	0	0.049363	0	0.973728	5.50424	Lipase class 3-related protein
GSVIVG01011829001	AT3G02600	ATLPP3	0.607	0	0.39	0.019	-0.531	0.001			suppressed	22.0304	15.3648	18.8915	14.7916	25.723	48.7546	lipid phosphate phosphatase 3
GSVIVG01024563001	AT5G59320	LTP3					-0.543	0.001			suppressed	0	0.0937893	0.430495	0.851303	1.14275	11.3807	lipid transfer protein 3
GSVIVG01037733001	AT1G04970				-0.885	0	0.458	0.005			induced	80.5042	73.9789	3.90665	49.382	78.2261	20.7709	lipid-binding serum glycoprotein family protein
GSVIVG01035022001	AT3G16950	LPD1			-0.73	0					induced	88.3698	85.2529	81.7941	115.25	71.8512	44.5922	lipoamide dehydrogenase 1
GSVIVG01000083001	AT1G55020	ATLOX1	-0.373	0.025	0.656	0					suppressed	6.11816	11.6211	57.7213	9.05881	86.7732	196.276	lipoxygenase 1
GSVIVG01000084001	AT1G55020	ATLOX1	0.405	0.014	0.696	0	-0.464	0.004			suppressed	9.86148	5.22066	20.1018	4.40552	33.7674	98.9888	lipoxygenase 1
GSVIVG01025341001	AT3G45140	ATLOX2			-0.874	0					suppressed	2.7159	6.61698	5.21888	61.1414	24.1816	91.5871	lipoxygenase 2
GSVIVG01016738001	AT1G17420	ATLOX3			0.346	0.039	0.648	0			induced	9.49934	26.851	134.919	49.5188	429.608	191.4	lipoxygenase 3
GSVIVG01035793001	AT4G32551	LUG	-0.439	0.007	0.939	0	0.799	0			induced	69.6451	144.393	115.725	46.9776	92.9124	57.6714	LisH dimerisation motif;WD40/YVTN repeat-like-containing domain
GSVIVG01007428001	AT5G65770	CRWN4			-0.436	0.008					suppressed	121.049	88.4453	51.4466	92.5114	185.728	276.805	little nuclei4
GSVIVG01025128001	AT2G28500	LBD11					-0.745	0			suppressed	2.70747	1.67243	13.69	14.8349	4.41119	13.1777	LOB domain-containing protein 11
GSVIVG01024592001	AT2G40470	ASL11	0.532	0.001	0.476	0.003					suppressed	2.37062	0.838846	4.0272	0	28.1766	47.5623	LOB domain-containing protein 15
GSVIVG01000141001	AT4G37540	LBD39			0.926	0	0.877	0			induced	60.9666	56.6322	324.845	95.2484	382.281	156.852	LOB domain-containing protein 39
GSVIVG01011896001	AT3G02550	LBD41			-0.715	0	-0.729	0			suppressed	0.673708	1.67506	0	0.572348	1.36138	11.1736	LOB domain-containing protein 41
GSVIVG01031035001	AT3G02550	LBD41	-0.489	0.003			-0.858	0			suppressed	1.0232	2.24043	0.049363	0.264517	3.0305	14.1811	LOB domain-containing protein 41
GSVIVG01033008001	AT5G23670	LCB2			0.817	0	-0.644	0			suppressed	0.341068	0.742428	55.281	15.8352	10.7	47.5368	long chain base2
GSVIVG01031892001	AT1G49430	LACS2	0.67	0	-0.87	0				suppressed		209.806	147.373	4.35324	169.242	4.94766	7.28486	long-chain acyl-CoA synthetase 2
GSVIVG01028371001	AT4G28570				0.758	0	-0.393	0.018		induced		9.15827	6.89572	65.9643	18.6923	36.9696	46.5918	Long-chain fatty alcohol dehydrogenase family protein
GSVIVG01038733001	AT5G09670		0.417	0.011	0.529	0.001	0.617	0			induced	28.1022	20.2726	120.712	94.7343	52.5365	28.5976	loricrin-related
GSVIVG01020358001	AT3G14460		-0.451	0.006	0.872	0					suppressed	2.03798	5.12424	16.281	3.26083	2.53354	14.8899	LRR and NB-ARC domains-containing disease resistance protein
GSVIVG01034675001	AT3G14460				-0.358	0.032	0.798	0			induced	4.40439	4.10044	0.967765	0.969123	13.5707	4.52909	LRR and NB-ARC domains-containing disease resistance protein
GSVIVG01008741001	AT1G76065				0.45	0.006	0.736	0			induced	20.7209	33.6976	35.1726	13.2264	31.8428	10.0853	LYR family of Fe/S cluster biogenesis protein
GSVIVG01001839001	AT5G40780	LHT1			0.848	0	0.478	0.003		induced		12.5647	20.4786	1333.81	50.4181	126.899	109.1	lysine histidine transporter 1
GSVIVG01014998001	AT4G33150	LKR			0.624	0					suppressed	49.9263	47.3996	118.3	55.3821	127.289	249.077	lysine-ketoglutarate reductase/saccharopine dehydrogenase bifunctional enzyme
GSVIVG01008882001	AT1G21880	LYM1			-0.708	0					induced	210.068	408.102	10.1897	33.8673	45.6598	13.3237	lysm domain GPI-anchored protein 1 precursor
GSVIVG01023937001	AT2G17120	CL-1	-0.699	0	-0.829	0			suppressed			19.7103	93.1269	0.268635	3.3619	3.37775	1.63923	lysm domain GPI-anchored protein 2 precursor
GSVIVG01011635001	AT1G14780		0.67	0	0.842	0	0.892	0			induced	3.72225	1.20875	82.0577	4.45115	354.535	75.1447	MAC/Perforin domain-containing protein
GSVIVG01000745001	AT5G64560	ATMGT9	-0.373	0.025	-0.832	0	0.591	0			induced	19.3313	29.9092	20.7099	50.604	10.6798	3.41985	magnesium transporter 9
GSVIVG01028023001	AT2G47600	ATMHX	-0.417	0.011	-0.437	0.008					induced	16.2786	32.6729	32.0121	37.712	24.7796	12.2993	magnesium/proton exchanger
GSVIVG01000457001	AT4G05120	ATENT3			0.781	0	-0.776	0			suppressed	7.81507	7.91689	14.14	7.15176	8.23629	26.5369	Major facilitator superfamily protein
GSVIVG01001106001	AT5G13400		-0.472	0.004	-0.785	0	0.875	0			induced	89.9027	154.308	333.861	634.149	23.06	3.60594	Major facilitator superfamily protein
GSVIVG01008072001	AT5G62680	GTR2	0.513	0.001	0.586	0	-0.764	0			suppressed	12.2363	3.34224	50.5125	10.6817	3.95462	70.7196	Major facilitator superfamily protein
GSVIVG01008073001	AT5G62680	GTR2	0.499	0.002	0.341	0.042	-0.761	0			suppressed	62.9709	61.1858	117.3	101.195	14.933	88.1655	Major facilitator superfamily protein
GSVIVG01008736001	AT2G16980				-0.913	0	0.448	0.006			induced	22.0388	19.3014	1.16522	19.1613	21.6499	4.81644	Major facilitator superfamily protein
GSVIVG01009024001	AT1G34580				0.684	0				induced	induced	14.6154	22.9144	84.6575	15.7225	127.252	78.1549	Major facilitator superfamily protein
GSVIVG01009579001	AT1G27040										induced	1.01899	0.836217	0.049363	0.440089	143.603	62.0399	Major facilitator superfamily protein
GSVIVG01011047001	AT2G48020		-0.673	0	0.927	0				induced		8.82142	19.0016	84.0097	8.44546	69.2681	65.3303	Major facilitator superfamily protein
GSVIVG01011908001	AT1G68570				0.676	0	0.642	0			induced	76.3484	75.4015	421.932	246.886	113.173	43.9327	Major facilitator superfamily protein
GSVIVG01013493001	AT3G54450		-0.432	0.008			-0.83	0			suppressed	4.74546	13.6635	17.8746	13.8992	0.914022	10.5962	Major facilitator superfamily protein
GSVIVG01016196001	AT2G39210				0.837	0	-0.684	0		induced		0	0	199.676	3.02519	1.30167	4.4397	Major facilitator superfamily protein
GSVIVG01016197001	AT2G39210		-0.612	0	0.849	0				induced		0	1.58127	185.167	4.77342	1.82804	2.01141	Major facilitator superfamily protein
GSVIVG01016458001	AT2G37900						-0.479	0.003			suppressed	10.1815	9.87069	26.7921	17.7087	6.0408	16.115	Major facilitator superfamily protein
GSVIVG01017836001	AT5G18840		-0.338	0.044	0.68	0					suppressed	0.677922	1.40158	0.762264	0	20.6248	64.1216	Major facilitator superfamily protein
GSVIVG01017937001	AT5G26340	ATSTP13	0.677	0	0.784	0	-0.578	0			suppressed	8.80877	5.02256	186.486	20.6929	116.872	590.786	Major facilitator superfamily protein
GSVIVG01019294001	AT4G19450				-0.618	0	0.542	0.001			induced	4.75388	4.29065	0.72095	1.38034	1.13265	0.129533	Major facilitator superfamily protein
GSVIVG01022030001	AT1G54730		0.418	0.011	-0.916	0	0.688	0			induced	129.673	113.402	6.15213	83.7274	12.0412	5.18406	Major facilitator superfamily protein
GSVIVG01022034001	AT1G54730		0.643	0			0.919	0			induced	20.6914	12.4994	5.32101	4.37433	46.2881	17.3748	Major facilitator superfamily protein
GSVIVG01024607001	AT2G30300		-0.772	0	-0.795	0	0.338	0.044	suppressed			4.40017	50.2984	0.608452	155.493	0.536472	0.157811	Major facilitator superfamily protein
GSVIVG01025795001	AT1G68570										induced	45.6523	47.5425	98.1013	87.1437	130.287	35.1591	Major facilitator superfamily protein
GSVIVG01026066001	AT1G22540				-0.529	0.001	0.524	0.001			induced	0.341068	0.372528	0	0.132258	78.9962	21.6895	Major facilitator superfamily protein
GSVIVG01026067001	AT1G22540				0.348	0.037	0.839	0			induced	0.682137	0.187579	0.197452	0	33.4136	5.63377	Major facilitator superfamily protein
GSVIVG01026068001	AT1G22540		0.375	0.024	-0.819	0	0.751	0			induced	35.2899	25.3398	11.1551	32.4188	48.0371	12.4333	Major facilitator superfamily protein
GSVIVG01026071001	AT1G22540						-0.496	0.002			suppressed	1.0232	2.69886	14.4728	10.9849	0.804708	8.71703	Major facilitator superfamily protein
GSVIVG01031480001	AT2G28120				-0.879	0	-0.559	0		suppressed		1.01056	0.838846	0.18368	9.04669	3.07001	4.62579	Major facilitator superfamily protein
GSVIVG01032716001	AT2G40460		-0.838	0	-0.634	0	0.596	0			induced	2.04641	13.7055	10.4147	16.6917	7.88904	1.17766	Major facilitator superfamily protein
GSVIVG01033667001	AT2G39210		-0.743	0	-0.638	0	-0.538	0.001	suppressed			0	12.765	1.4419	14.7459	0	2.03969	Major facilitator superfamily protein
GSVIVG01034886001	AT1G71890	SUC5	-0.428	0.009	-0.398	0.016	-0.696	0	suppressed			33.6098	107.099	45.6468	53.3064	30.0038	69.0603	Major facilitator superfamily protein
GSVIVG01019870001	AT4G22990						-0.76	0			suppressed	43.3112	31.0601	57.5241	66.136	46.6059	82.581	Major Facilitator Superfamily with SPX (SYG1/Pho81/XPR1) domain-containing protein
GSVIVG01007997001	AT3G47520	MDH			0.942	0	0.444	0.007		induced		11.1836	12.1059	60.6743	5.09569	62.6421	50.3674	malate dehydrogenase
GSVIVG01009104001	AT5G65380		-0.665	0			-0.457	0.005			suppressed	1.0232	8.84427	6.2784	7.41396	1.86755	14.6591	MATE efflux family protein
GSVIVG01011800001	AT5G52450		0.904	0	-0.526	0.001	0.821	0			induced	3.71804	0	1.4419	2.0705	19.1751	6.37813	MATE efflux family protein
GSVIVG01023938001	AT4G38380				0.908	0	0.799	0			induced	41.185	46.0813	44.9765	12.8152	67.6091	34.4248	MATE efflux family protein
GSVIVG01028879001	AT4G00350		0.381	0.022	0.891	0				induced		59.4425	47.2226	842.042	31.1996	27.7991	21.9513	MATE efflux family protein
GSVIVG01029131001	AT5G52450		0.505	0.002			0.722	0			induced	20.3629	14.4375	9.21961	13.0121	31.2475	15.0149	MATE efflux family protein
GSVIVG01029136001	AT5G52450						0.749	0			induced	0	0	0.805904	0.807988	26.9953	2.94642	MATE efflux family protein
GSVIVG01029901001	AT1G33110		-0.336	0.045			-0.727	0			suppressed	11.1541	15.683	12.4489	16.1118	10.6008	47.5879	MATE efflux family protein
GSVIVG01030590001	AT3G21690	MATE EFFLUX	-0.77	0	-0.455	0.005	-0.415	0.012	suppressed			12.8679	63.3036	0	0.586786	0.814806	3.54483	MATE efflux family protein
GSVIVG01036812001	AT1G71870		0.346	0.039	0.429	0.009	0.638	0			induced	10.2194	3.64201	2.98253	1.42365	21.8759	7.45453	MATE efflux family protein
GSVIVG01032545001	AT1G70170	MMP	-0.748	0	-0.906	0				suppressed		15.6723	266.277	1.54063	22.1576	0.536472	0.704222	matrix metalloproteinase
GSVIVG01013602001	ATCG00040	MATK					-0.764	0	induced			22.6956	3.81907	9.01876	19.5268	3.7755	16.0958	maturase K
GSVIVG01037748001	AT5G55340				-0.741	0	0.708	0			induced	3.04854	4.46508	2.13298	6.32702	12.6181	2.29875	MBOAT (membrane bound O-acyl transferase) family protein
GSVIVG01012987001	AT4G14965	AtMAPR4			0.394	0.018	-0.425	0.01			suppressed	30.2329	20.0149	23.052	25.9763	46.2191	72.2712	membrane-associated progesterone binding protein 4
GSVIVG01012055001	AT1G17330		0.472	0.004	-0.613	0	-0.631	0			suppressed	38.4856	24.4852	49.7246	52.1236	18.2115	31.4099	Metal-dependent phosphohydrolase
GSVIVG01030538001	AT2G04530	CPZ			-0.85	0					induced	286.407	243.597	157.979	537.653	46.4672	19.2238	Metallo-hydrolase/oxidoreductase superfamily protein
GSVIVG01024969001	AT3G09390	ATMT-1	0.68	0	0.65	0	0.865	0			induced	101.478	44.401	688.136	228.503	2528.25	1248.73	metallothionein 2A
GSVIVG01024970001	AT3G09390	ATMT-1			-0.865	0	0.412	0.013		suppressed		294.829	205.754	3.82402	80.347	473.979	295.145	metallothionein 2A
GSVIVG01034174001	AT3G09390	ATMT-1	-0.657	0	-0.69	0	-0.552	0	suppressed		suppressed	198.468	977.85	84.1843	1150.54	246.739	880.66	metallothionein 2A
GSVIVG01014340001	AT3G15353	ATMT3	0.523	0.001	0.753	0				induced		14.308	1.95906	9682.37	1232.53	3.71579	3.18907	metallothionein 3
GSVIVG01038361001	AT4G13780		-0.743	0			0.838	0			induced	2.03798	8.19563	25.3445	28.1889	69.6768	20.4252	methionine--tRNA ligase, putative / methionyl-tRNA synthetase, putative / MetRS, putative
GSVIVG01005067001	AT3G50440	ATMES10			0.911	0	0.54	0.001		induced		1.36427	0	123.422	12.0719	0.158922	0	methyl esterase 10
GSVIVG01024954001	AT5G59380	ATMBD6			0.839	0					induced	28.2328	27.4917	49.1473	16.9585	22.2847	11.9554	methyl-CPG-binding domain 6
GSVIVG01001194001	AT1G03090	MCCA									suppressed	19.3271	19.0796	37.6958	21.0585	48.5735	98.0364	methylcrotonyl-CoA carboxylase alpha chain, mitochondrial / 3-methylcrotonyl-CoA carboxylase 1 (MCCA)
GSVIVG01036483001	AT5G38710		-0.565	0	0.705	0	-0.501	0.002	suppressed		suppressed	0.673708	41.6084	11.3481	0.690168	35.8949	71.7184	Methylenetetrahydrofolate reductase family protein
GSVIVG01000263001	AT5G49160	DDM2			-0.356	0.033					induced	203.023	176.236	29.3889	46.9926	64.5676	37.8583	methyltransferase 1
GSVIVG01034964001	AT3G06580	GAL1			0.669	0	0.75	0			induced	136.044	172.046	564.316	260.813	354.736	155.55	Mevalonate/galactokinase family protein
GSVIVG01011594001	AT2G01910	MAP65-6			-0.883	0	0.731	0			induced	166.756	146.34	89.5017	515.392	347	191.407	Microtubule associated protein (MAP65/ASE1) family protein
GSVIVG01018512001	AT5G51600	ATMAP65-3			-0.557	0				suppressed		181.927	198.443	1.6313	26.6913	28.1657	17.0071	Microtubule associated protein (MAP65/ASE1) family protein
GSVIVG01036585001	AT2G38720	MAP65-5	0.366	0.028	-0.565	0					induced	52.9412	32.8842	1.94358	8.0273	14.9027	5.69489	microtubule-associated protein 65-5
GSVIVG01010473001	AT1G27920	MAP65-8			-0.842	0				suppressed		28.439	16.8497	0.940222	12.8585	7.26257	7.57221	microtubule-associated protein 65-8
GSVIVG01037727001	AT5G55230	ATMAP65-1	-0.723	0	-0.865	0	0.584	0			induced	154.659	248.625	13.7324	103.618	137.64	81.0749	microtubule-associated proteins 65-1
GSVIVG01001046001	AT2G07690	MCM5			-0.611	0				suppressed	induced	249.366	225.847	1.99294	62.8121	32.9755	13.2835	Minichromosome maintenance (MCM2/3/5) family protein
GSVIVG01001119001	AT1G44900	ATMCM2			-0.636	0				suppressed		229.609	204.407	3.15816	54.2217	50.1939	30.0033	minichromosome maintenance (MCM2/3/5) family protein
GSVIVG01003253001	AT5G44635	MCM6			-0.534	0.001					induced	87.9992	59.0944	7.22327	34.5384	16.9502	8.29285	minichromosome maintenance (MCM2/3/5) family protein
GSVIVG01021426001	AT5G46280	MCM3	0.347	0.038	-0.611	0				suppressed		202.492	133.808	7.27836	67.1068	27.5611	19.2895	Minichromosome maintenance (MCM2/3/5) family protein
GSVIVG01024207001	AT2G16440	MCM4			-0.603	0				suppressed		78.6727	72.0338	1.6474	16.3168	19.2643	11.1262	Minichromosome maintenance (MCM2/3/5) family protein
GSVIVG01000044001	AT5G27540	emb2473			0.767	0	0.457	0.005			induced	149.038	250.392	223.197	50.7969	137.072	65.665	MIRO-related GTP-ase 1
GSVIVG01005137001	AT5G47630	mtACP3	0.494	0.002	-0.843	0					induced	36.6289	22.1615	6.93049	19.7914	22.574	7.04222	mitochondrial acyl carrier protein 3
GSVIVG01016886001	AT2G19680				0.575	0					induced	40.1238	45.6571	37.4513	13.9575	28.4835	15.0997	Mitochondrial ATP synthase subunit G protein
GSVIVG01037765001	AT4G26670		0.58	0	-0.725	0	0.9	0			induced	75.8725	59.5809	52.9756	67.9546	47.7486	26.5132	Mitochondrial import inner membrane translocase subunit Tim17/Tim22/Tim23 family protein
GSVIVG01015230001	AT4G26180	CoAc2	-0.862	0	0.345	0.04	-0.595	0			suppressed	3.05276	5.87192	6.71694	6.47603	11.3063	28.8476	Mitochondrial substrate carrier family protein
GSVIVG01025463001	AT5G19760				0.747	0	-0.42	0.011		induced		168.984	165.703	219.053	80.4545	171.983	176.052	Mitochondrial substrate carrier family protein
GSVIVG01029555001	AT3G20240				-0.861	0					induced	84.6181	88.0289	17.8193	87.7651	35.7663	17.7798	Mitochondrial substrate carrier family protein
GSVIVG01030290001	AT1G07030				0.787	0				induced		2.03798	0.648639	533.529	75.6008	0.476766	0.315623	Mitochondrial substrate carrier family protein
GSVIVG01035380001	AT1G14560	CoAc1			0.765	0	-0.506	0.002			suppressed	27.778	28.6715	81.007	40.5299	42.1745	71.4147	Mitochondrial substrate carrier family protein
GSVIVG01037780001	AT5G55580		0.555	0	-0.752	0			induced			65.312	23.6358	25.349	102.145	13.5716	15.4436	Mitochondrial transcription termination factor family protein
GSVIVG01018654001	AT4G25200	ATHSP23.6-MITO	0.83	0	0.807	0	0.838	0			induced	5.75602	1.67243	8.80289	1.93825	31.4846	12.6431	mitochondrion-localized small heat shock protein 23.6
GSVIVG01025105001	AT3G45640	MAPK3	-0.794	0	0.588	0	0.678	0	suppressed		induced	24.0768	75.2429	737.633	248.611	410.48	265.588	mitogen-activated protein kinase 3
GSVIVG01000558001	AT3G55270	ATMKP1			0.919	0					suppressed	17.9923	21.398	92.4075	40.0656	61.3589	103.472	mitogen-activated protein kinase phosphatase 1
GSVIVG01011716001	AT1G70850	MLP34	0.389	0.019	-0.816	0					suppressed	20.3967	5.68172	0.049363	8.1642	8.23629	23.772	MLP-like protein 34
GSVIVG01011719001	AT1G70850	MLP34					-0.773	0			suppressed	3.3854	3.42814	0	0	918.581	2976.59	MLP-like protein 34
GSVIVG01020183001	AT1G24020	MLP423	0.427	0.009	-0.845	0				suppressed		75.5778	42.3823	0.317998	120.352	0	0	MLP-like protein 423
GSVIVG01020550001	AT1G24020	MLP423	0.333	0.047	0.6	0	0.809	0			induced	1.01478	0.466318	1.48321	0.146696	78.1704	39.4346	MLP-like protein 423
GSVIVG01035054001	AT1G24020	MLP423					-0.73	0			suppressed	0	0	0	0	0.327942	5.67391	MLP-like protein 423
GSVIVG01035055001	AT1G24020	MLP423	0.465	0.004	0.522	0.001	-0.761	0			suppressed	1.68848	0.557478	25.5042	2.05607	34.6152	445.291	MLP-like protein 423
GSVIVG01035059001	AT1G24020	MLP423	0.441	0.007			-0.786	0			suppressed	0.341068	0	1.58999	0	2.21569	146.81	MLP-like protein 423
GSVIVG01035060001	AT1G24020	MLP423			0.353	0.035	-0.771	0			suppressed	0.682137	0.554849	24.9083	2.29171	28.6543	502.116	MLP-like protein 423
GSVIVG01035061001	AT1G24020	MLP423			0.534	0.001	-0.788	0			suppressed	3.04854	7.13239	398.462	36.6719	70.1242	1835.31	MLP-like protein 423
GSVIVG01035062001	AT1G24020	MLP423					-0.641	0			suppressed	0.682137	0.648639	7.1165	0.719044	7.98825	223.702	MLP-like protein 423
GSVIVG01035066001	AT1G24020	MLP423			0.851	0				induced		0	0	14.2146	0	0.7551	0	MLP-like protein 423
GSVIVG01035075001	AT1G24020	MLP423			0.807	0	-0.502	0.002			suppressed	0	0	2.93889	0.278955	17.8625	67.5989	MLP-like protein 423
GSVIVG01035076001	AT1G24020	MLP423	0.544	0.001			-0.781	0			suppressed	0.677922	0.3699	3.79988	1.35146	1.66912	53.8556	MLP-like protein 423
GSVIVG01011724001	AT1G70890	MLP43									suppressed	0.341068	0.648639	0	0	321.471	536.098	MLP-like protein 43
GSVIVG01033713001	AT2G36680				0.722	0					suppressed	20.9945	17.6964	28.4384	16.374	118.926	200.441	Modifier of rudimentary (Mod(r)) protein
GSVIVG01012158001	AT1G30910				0.536	0.001	-0.712	0			suppressed	57.1812	65.7342	217.05	80.4199	56.254	103.453	Molybdenum cofactor sulfurase family protein
GSVIVG01012838001	AT5G20410	ATMGD2			0.57	0					suppressed	3.0654	2.88907	8.66857	5.84361	4.08325	13.3757	monogalactosyldiacylglycerol synthase 2
GSVIVG01019467001	AT3G59140	ABCC10									induced	247.18	316.383	556.749	793.307	205.814	118.654	multidrug resistance-associated protein 14
GSVIVG01019473001	AT3G59140	ABCC10	-0.329	0.05	0.426	0.01	0.629	0			induced	2.36641	5.03308	15.4533	4.67004	108.097	32.2975	multidrug resistance-associated protein 14
GSVIVG01028744001	AT3G59140	ABCC10	0.711	0			0.923	0			induced	1.01056	0	0	0	48.3549	4.69876	multidrug resistance-associated protein 14
GSVIVG01021595001	AT2G34660	ABCC2			0.544	0.001	0.708	0			induced	51.8168	64.4781	232.965	138.131	403.604	222.735	multidrug resistance-associated protein 2
GSVIVG01010326001	AT3G13080	ABCC3			-0.784	0				suppressed		27.8327	31.4695	11.9426	58.8352	12.3784	24.0831	multidrug resistance-associated protein 3
GSVIVG01037789001	AT3G13080	ABCC3	0.531	0.001	0.908	0	-0.608	0			suppressed	12.8679	11.4493	134.986	23.1868	43.7242	99.5516	multidrug resistance-associated protein 3
GSVIVG01018403001	AT3G60160	ABCC9	-0.469	0.004	0.395	0.017	0.862	0			induced	55.6486	113.533	50.4043	23.509	302.317	141.854	multidrug resistance-associated protein 9
GSVIVG01027931001	AT3G24320	ATMSH1	-0.64	0	-0.847	0	0.536	0.001			induced	30.5486	39.5923	10.3986	23.2133	7.92767	2.93	MUTL protein homolog 1
GSVIVG01029941001	AT1G69560	ATMYB105					-0.678	0			suppressed	16.2701	19.9053	3.24651	1.48372	12.0807	38.3062	myb domain protein 105
GSVIVG01027182001	AT5G49330	ATMYB111			-0.464	0.004				suppressed		59.2953	96.4849	11.185	36.49	47.4519	32.7618	myb domain protein 111
GSVIVG01028328001	AT2G31180	ATMYB14	0.338	0.044			-0.682	0			suppressed	12.5563	9.49291	23.8096	28.2172	175.916	295.569	myb domain protein 14
GSVIVG01000450001	AT3G23250	ATMYB15					0.68	0			induced	1.36006	0.653897	5.72056	4.33102	35.9766	10.4621	myb domain protein 15
GSVIVG01027811001	AT3G23250	MYB15			0.87	0	0.657	0			induced	1.69691	1.11233	41.1194	4.43672	190.882	93.3066	myb domain protein 15
GSVIVG01027949001	AT3G24310	ATMYB71									suppressed	0	0	0	0	20.9729	62.6064	myb domain protein 305
GSVIVG01031496001	AT5G57620	AtMYB36			-0.704	0				suppressed		20.6661	20.1113	1.77367	21.5177	32.835	27.1299	myb domain protein 36
GSVIVG01004317001	AT4G12350	AtMYB42			-0.882	0				suppressed		3.38118	5.77813	0.869039	6.19707	4.07403	7.60049	myb domain protein 42
GSVIVG01025034001	AT5G59780	MYB59			0.93	0				induced		2.0422	0.836218	9.55138	1.3659	51.7713	72.8769	myb domain protein 59
GSVIVG01017716001	AT1G09540	ATMYB61	-0.483	0.003							suppressed	0.682137	1.95643	0.268635	1.61598	0.635688	4.82374	myb domain protein 61
GSVIVG01028235001	AT1G09540	MYB61	-0.49	0.002	-0.913	0					induced	12.2195	19.9421	2.71389	58.573	71.4048	33.6421	myb domain protein 61
GSVIVG01031341001	AT1G09540	MYB61			-0.807	0	0.652	0			induced	1.36427	0.745057	0.098726	1.24808	10.6008	2.41643	myb domain protein 61
GSVIVG01008303001	AT1G68320	AtMYB62	0.459	0.005			-0.502	0.002			suppressed	11.5247	10.9883	21.3035	8.37096	29.5582	85.6742	myb domain protein 62
GSVIVG01035467001	AT5G14750	ATMYB66			-0.802	0	0.744	0			induced	9.85727	5.6896	0.134317	8.63084	10.4713	2.57424	myb domain protein 66
GSVIVG01009280001	AT5G65790	ATMYB68					-0.632	0			suppressed	0	0.0937893	0.0849544	0	8.84257	30.4539	myb domain protein 68
GSVIVG01020038001	AT2G02820	MYB88	-0.381	0.022	-0.738	0	-0.651	0		suppressed	suppressed	20.0092	26.2462	0.770313	13.1709	9.98532	26.0352	myb domain protein 88
GSVIVG01009424001	AT5G67300	ATMYB44	-0.465	0.004	-0.719	0	0.8	0			induced	17.6681	29.8961	20.1843	42.9851	52.6963	24.5465	myb domain protein r1
GSVIVG01001374001	AT5G06800				-0.471	0.004	0.744	0			induced	0	0	0.049363	0.132258	88.1206	25.7762	myb-like HTH transcriptional regulator family protein
GSVIVG01001376001	AT5G06800				0.648	0	0.89	0			induced	0	0.18495	1.1239	0.264517	192.676	64.73	myb-like HTH transcriptional regulator family protein
GSVIVG01021225001	AT2G38300		0.656	0			-0.435	0.008			suppressed	2.37062	1.20612	0.479858	0.146696	5.21589	12.9424	myb-like HTH transcriptional regulator family protein
GSVIVG01029458001	AT3G13040		0.522	0.001			0.409	0.013	induced			82.2854	33.2304	48.9232	46.1766	77.7046	75.2158	myb-like HTH transcriptional regulator family protein
GSVIVG01030315001	AT2G38300		-0.454	0.005	-0.484	0.003	-0.718	0			suppressed	0	0.372528	1.79316	4.55222	24.9174	51.3562	myb-like HTH transcriptional regulator family protein
GSVIVG01033515001	AT5G06800				0.899	0	0.866	0			induced	1.01478	0.935265	61.1082	16.4918	321.811	138.885	myb-like HTH transcriptional regulator family protein
GSVIVG01034166001	AT2G37630	AS1			-0.7	0				suppressed		222.064	330.357	10.1759	150.522	10.7193	6.91268	myb-like HTH transcriptional regulator family protein
GSVIVG01036446001	AT2G37630	AS1			-0.637	0	-0.448	0.006		suppressed		416.021	615.825	5.28542	75.1987	0.109314	0.287344	myb-like HTH transcriptional regulator family protein
GSVIVG01033381001	AT5G18240	ATMYR1	-0.454	0.005	-0.412	0.012	-0.488	0.003			suppressed	0	0.932636	5.61719	5.91812	5.13687	19.17	myb-related protein 1
GSVIVG01015266001	AT4G26260	MIOX4	-0.707	0			-0.434	0.008	suppressed		suppressed	4.05489	175.338	1.51076	1.01244	37.5539	264.102	myo-inositol oxygenase 4
GSVIVG01013237001	AT4G18010	5PTASE2			0.651	0					suppressed	5.39809	4.46771	54.2515	9.48446	10.0441	27.4692	myo-inositol polyphosphate 5-phosphatase 2
GSVIVG01022158001	AT2G22240	ATIPS2	-0.592	0	0.593	0			suppressed			172.142	792.729	1147.59	461.892	41.368	44.2073	myo-inositol-1-phosphate synthase 2
GSVIVG01019782001	AT1G63300				-0.925	0				suppressed	induced	97.9029	94.9089	8.53425	283.327	48.5735	29.1039	Myosin heavy chain-related protein
GSVIVG01028978001	AT5G52280				-0.883	0	-0.475	0.003		suppressed		43.3954	48.1526	0.529221	52.8668	9.95502	10.8224	Myosin heavy chain-related protein
GSVIVG01035871001	AT4G32190		0.67	0							suppressed	58.9287	33.2953	38.5511	53.2798	39.6805	80.4446	Myosin heavy chain-related protein
GSVIVG01035586001	AT3G57560	NAGK	0.415	0.012	-0.642	0					induced	166.322	158.752	94.9869	125.073	78.6665	40.2747	N-acetyl-l-glutamate kinase
GSVIVG01012124001	AT1G31070	GlcNAc1pUT1	0.525	0.001	0.721	0	0.761	0			induced	22.7125	17.6105	24.8784	17.033	99.6815	59.3736	N-acetylglucosamine-1-phosphate uridylyltransferase 1
GSVIVG01006086001	AT2G35020	GlcNAc1pUT2			0.816	0	0.752	0			induced	2.72012	4.86127	11.7303	0.55791	14.7438	6.12363	N-acetylglucosamine-1-phosphate uridylyltransferase 2
GSVIVG01035359001	AT5G11790	NDL2	0.466	0.004	-0.887	0	-0.391	0.018		suppressed		38.9405	25.4231	2.03426	52.3829	31.705	30.3098	N-MYC downregulated-like 2
GSVIVG01008150001	AT5G08100	ASPGA1	0.493	0.002	0.908	0	-0.533	0.001			suppressed	15.6133	7.909	32.2589	11.0115	25.4245	53.8556	N-terminal nucleophile aminohydrolases (Ntn hydrolases) superfamily protein
GSVIVG01009430001	AT3G16150	ASPGB1	-0.72	0	0.779	0	-0.496	0.002		induced	suppressed	7.81086	16.5867	61.2117	12.6587	3.91423	116.123	N-terminal nucleophile aminohydrolases (Ntn hydrolases) superfamily protein
GSVIVG01008839001	AT1G01720	ANAC002			0.912	0	0.617	0		induced		6.77922	6.42677	98.9121	20.2095	96.6383	60.9197	NAC (No Apical Meristem) domain transcriptional regulator superfamily protein
GSVIVG01038666001	AT1G33060	ANAC014	-0.504	0.002	0.794	0	0.672	0			induced	35.6352	87.2505	188.117	77.9555	190.966	108.859	NAC 014
GSVIVG01011445001	AT5G61430	ANAC100			0.841	0				induced		1.0232	0.278739	34.2139	1.2192	13.263	20.7572	NAC domain containing protein 100
GSVIVG01006485001	AT1G61110	anac025	-0.394	0.017	0.832	0				induced		0	0.278739	4.62188	0	1.81795	5.13936	NAC domain containing protein 25
GSVIVG01020834001	AT2G43000	ANAC042	0.396	0.017	0.609	0	-0.692	0		induced	suppressed	20.7167	15.7058	103.985	5.00906	10.1333	47.4656	NAC domain containing protein 42
GSVIVG01033372001	AT3G04070	anac047			0.896	0	0.584	0		induced		61.4257	56.3351	198.172	45.9167	120.546	99.2041	NAC domain containing protein 47
GSVIVG01009651001	AT3G10480	ANAC050			0.824	0	0.785	0			induced	16.2954	22.094	135.771	63.7767	112.473	60.7993	NAC domain containing protein 50
GSVIVG01013182001	AT4G17980	NAC71			0.929	0	-0.434	0.008		induced		2.0422	1.39895	81.9057	2.93624	1.61951	1.79704	NAC domain containing protein 71
GSVIVG01020609001	AT4G28500	ANAC073			-0.831	0				suppressed		1.35163	1.86264	0.707178	6.37033	7.72002	8.27643	NAC domain containing protein 73
GSVIVG01028354001	AT4G28530	anac074			-0.636	0	0.684	0			induced	0	0	0	0.146696	38.8279	3.49739	NAC domain containing protein 74
GSVIVG01015274001	AT4G29230	anac075			-0.751	0				suppressed	induced	51.8168	53.2006	20.2129	106.568	110.858	61.3375	NAC domain containing protein 75
GSVIVG01036091001	AT5G22380	anac090					0.749	0			induced	0.682137	0.742428	3.79648	2.8063	128.165	37.456	NAC domain containing protein 90
GSVIVG01019702001	AT4G35580	CBNAC			0.4	0.016	0.738	0			induced	98.4041	112.323	195.078	211.163	544.163	225.412	NAC transcription factor-like 9
GSVIVG01006396001	AT1G61720	BAN			-0.502	0.002	-0.655	0			suppressed	61.9649	44.3861	6.82604	27.8522	58.3521	96.1509	NAD(P)-binding Rossmann-fold superfamily protein
GSVIVG01007686001	AT5G50130				0.91	0				induced		37.7321	40.4829	81.7735	13.9766	6.46708	5.98953	NAD(P)-binding Rossmann-fold superfamily protein
GSVIVG01008069001	AT2G47140	AtSDR5			0.409	0.013	-0.551	0.001			suppressed	1.69691	1.49011	2.3798	2.04163	32.9259	53.2098	NAD(P)-binding Rossmann-fold superfamily protein
GSVIVG01008620001	AT4G27760	FEY			-0.892	0	0.632	0			induced	168.175	180.745	107.746	204.752	141.167	87.173	NAD(P)-binding Rossmann-fold superfamily protein
GSVIVG01012388001	AT5G19440						0.766	0			induced	0	0	0	0	47.9093	4.22077	NAD(P)-binding Rossmann-fold superfamily protein
GSVIVG01012389001	AT5G19440		0.625	0	-0.532	0.001	0.847	0			induced	82.6852	42.5804	28.6931	38.6736	43.3181	13.9786	NAD(P)-binding Rossmann-fold superfamily protein
GSVIVG01014573001	AT4G27250				-0.673	0	-0.642	0			suppressed	2.72012	5.77288	0.098726	0.67573	9.92473	25.6886	NAD(P)-binding Rossmann-fold superfamily protein
GSVIVG01015995001	AT5G37530				0.667	0	0.705	0			induced	15.5669	19.6502	21.4046	9.91011	12.3195	4.45612	NAD(P)-binding Rossmann-fold superfamily protein
GSVIVG01016487001	AT5G06060		-0.378	0.023	0.624	0	-0.592	0			suppressed	0.677922	5.20488	54.3445	1.2192	5.74227	80.8131	NAD(P)-binding Rossmann-fold superfamily protein
GSVIVG01021749001	AT1G30620	HSR8			0.721	0	-0.718	0			suppressed	15.9544	15.9118	18.8801	11.4949	47.2811	88.97	NAD(P)-binding Rossmann-fold superfamily protein
GSVIVG01024890001	AT2G29260		-0.814	0	-0.836	0	0.828	0			induced	21.4283	47.2796	2.69779	11.5717	38.2511	14.8051	NAD(P)-binding Rossmann-fold superfamily protein
GSVIVG01025239001	AT5G19440						-0.815	0			suppressed	253.32	257.376	363.771	321.965	437.485	858.508	NAD(P)-binding Rossmann-fold superfamily protein
GSVIVG01025755001	AT2G17845				0.525	0.001	-0.789	0			suppressed	8.80877	6.70288	7.22899	6.44484	14.1173	34.2314	NAD(P)-binding Rossmann-fold superfamily protein
GSVIVG01026830001	AT3G61220	SDR1			-0.457	0.005	0.779	0			induced	15.9459	17.6885	24.4617	22.0975	38.9658	23.3761	NAD(P)-binding Rossmann-fold superfamily protein
GSVIVG01027066001	AT4G27250						0.9	0			induced	0	0.0937893	0	0	63.7353	14.7513	NAD(P)-binding Rossmann-fold superfamily protein
GSVIVG01027067001	AT4G27250		0.432	0.008			0.917	0			induced	1.70534	0.278739	0	0.146696	117.247	29.3538	NAD(P)-binding Rossmann-fold superfamily protein
GSVIVG01027600001	AT2G45400	BEN1	0.675	0	-0.762	0					suppressed	124.106	63.1958	92.7618	299.388	30.1013	83.2861	NAD(P)-binding Rossmann-fold superfamily protein
GSVIVG01028828001	AT5G52810				0.633	0				induced		2.02112	2.97497	20.8569	3.84761	11.8731	8.28099	NAD(P)-binding Rossmann-fold superfamily protein
GSVIVG01031472001	AT1G01800		0.587	0	0.342	0.041	-0.598	0			suppressed	9.17934	3.82433	2.16857	2.48172	26.9751	63.463	NAD(P)-binding Rossmann-fold superfamily protein
GSVIVG01032178001	AT5G19440				0.661	0	-0.836	0			suppressed	14.5142	15.0519	282.511	111.309	15.26	131.157	NAD(P)-binding Rossmann-fold superfamily protein
GSVIVG01032458001	AT5G14700				-0.669	0	-0.605	0			suppressed	6.48029	7.06753	11.2676	28.7826	44.2339	162.635	NAD(P)-binding Rossmann-fold superfamily protein
GSVIVG01033062001	AT3G01980		0.578	0	0.446	0.006	-0.705	0			suppressed	13.8953	10.3475	34.3311	22.0397	26.547	61.1825	NAD(P)-binding Rossmann-fold superfamily protein
GSVIVG01033387001	AT3G04000		0.632	0	0.857	0	-0.472	0.004			suppressed	7.12451	2.05022	124.026	31.1609	7.22306	18.9647	NAD(P)-binding Rossmann-fold superfamily protein
GSVIVG01033509001	AT2G05990	ENR1									induced	116.38	114.929	68.5266	42.1008	83.334	45.1076	NAD(P)-binding Rossmann-fold superfamily protein
GSVIVG01033910001	AT2G47130	AtSDR3									induced	0.682137	0.278739	0	0	72.2775	32.8977	NAD(P)-binding Rossmann-fold superfamily protein
GSVIVG01034114001	AT1G07440		-0.475	0.003			0.73	0			induced	0	0.930007	0.098726	0.146696	29.5784	3.43171	NAD(P)-binding Rossmann-fold superfamily protein
GSVIVG01036069001	AT3G51680	AtSDR2	-0.491	0.002			0.427	0.009	suppressed			0	8.91176	8.86262	3.07082	27.2121	16.0986	NAD(P)-binding Rossmann-fold superfamily protein
GSVIVG01036070001	AT3G51680	AtSDR2			0.92	0	0.554	0		induced		29.2012	26.3452	393.131	62.7573	26.1493	18.8635	NAD(P)-binding Rossmann-fold superfamily protein
GSVIVG01037467001	AT3G61220	SDR1			0.789	0	-0.685	0			suppressed	30.6119	24.7227	53.808	35.1674	19.0052	35.43	NAD(P)-binding Rossmann-fold superfamily protein
GSVIVG01011584001	AT1G59960				0.789	0					suppressed	0	0.372528	80.4488	1.93825	13.5514	48.2164	NAD(P)-linked oxidoreductase superfamily protein
GSVIVG01018047001	AT1G60730				-0.382	0.022	0.462	0.005			induced	2.0422	1.58653	3.3912	5.34346	43.0802	18.4156	NAD(P)-linked oxidoreductase superfamily protein
GSVIVG01021812001	AT1G60690				0.707	0	-0.784	0			suppressed	0.336854	0.651268	2.48657	0.719044	3.87472	15.9453	NAD(P)-linked oxidoreductase superfamily protein
GSVIVG01021818001	AT1G60690		-0.568	0	0.903	0	-0.642	0		induced	suppressed	7.46979	16.2948	96.7332	9.57572	76.528	258.747	NAD(P)-linked oxidoreductase superfamily protein
GSVIVG01031646001	AT1G60690		0.479	0.003			-0.525	0.001			suppressed	4.0591	1.86264	4.0111	5.36021	6.07021	47.2786	NAD(P)-linked oxidoreductase superfamily protein
GSVIVG01006508001	AT4G21490	NDB3			0.668	0	-0.773	0			suppressed	0.677922	1.95906	5.62523	1.0725	6.20982	17.7022	NAD(P)H dehydrogenase B3
GSVIVG01028063001	AT2G47490	ATNDT1			0.931	0	-0.613	0			suppressed	37.5804	28.4217	57.111	26.6763	25.2748	50.6246	NAD+ transporter 1
GSVIVG01004403001	AT5G67590	FRO1			0.82	0					induced	8.81299	19.4319	30.5197	6.73591	5.45384	1.25063	NADH-ubiquinone oxidoreductase-related
GSVIVG01036674001	AT3G27890	NQR	0.522	0.001	-0.862	0					induced	10.5141	3.73054	2.31666	6.13701	24.6492	12.1624	NADPH:quinone oxidoreductase
GSVIVG01008226001	AT5G38640				0.837	0	-0.549	0.001		induced		68.8871	88.6547	436.453	112.509	139.009	163.597	NagB/RpiA/CoA transferase-like superfamily protein
GSVIVG01000642001	AT3G14470				0.731	0	-0.471	0.004			suppressed	0.336854	0.278739	5.39452	2.42396	1.02334	5.98953	NB-ARC domain-containing disease resistance protein
GSVIVG01008386001	AT3G14470				0.688	0	0.386	0.02		induced		0.682137	1.02642	2.84821	0.132258	9.47826	6.89627	NB-ARC domain-containing disease resistance protein
GSVIVG01012169001	AT3G07040	RPM1			0.353	0.035	0.586	0			induced	0	0	0.18368	0	7.07335	2.08439	NB-ARC domain-containing disease resistance protein
GSVIVG01021958001	AT4G27190				-0.758	0					suppressed	6.11816	4.83761	3.91237	8.8688	1.19236	6.73389	NB-ARC domain-containing disease resistance protein
GSVIVG01022859001	AT3G14470		-0.452	0.006			0.913	0			induced	0	1.214	0.367361	0.293393	8.00757	0.287344	NB-ARC domain-containing disease resistance protein
GSVIVG01022941001	AT3G14470						0.748	0			induced	0.341068	1.11496	1.09636	1.24808	11.3862	3.26204	NB-ARC domain-containing disease resistance protein
GSVIVG01017041001	AT3G16250	NDF4	0.827	0	-0.883	0	0.621	0			induced	40.5573	14.7863	52.9563	166.579	182.952	94.1021	NDH-dependent cyclic electron flow 1
GSVIVG01033949001	AT3G11660	NHL1			-0.885	0					induced	55.8211	60.9097	50.3123	516.876	219.81	121.258	NDR1/HIN1-like 1
GSVIVG01033199001	AT5G36970	NHL25	0.422	0.01	0.866	0	-0.727	0			suppressed	2.02534	1.20875	41.1977	0.55791	27.4408	93.4407	NDR1/HIN1-like 25
GSVIVG01008700001	AT2G38010				0.403	0.015	0.746	0			induced	0	0.0937893	0.134317	0	4.33217	0.602967	Neutral/alkaline non-lysosomal ceramidase
GSVIVG01034024001	AT1G07380						0.427	0.009			induced	29.1717	30.8497	40.7615	18.6732	46.2824	16.4233	Neutral/alkaline non-lysosomal ceramidase
GSVIVG01020207001	AT1G70280		-0.355	0.033	-0.888	0					induced	121.011	169.597	8.21053	42.9088	23.3778	13.1047	NHL domain-containing protein
GSVIVG01020208001	AT1G23890				0.9	0	-0.455	0.005			suppressed	22.4262	19.0042	28.0366	14.8759	29.2101	51.4793	NHL domain-containing protein
GSVIVG01032504001	AT5G14890		0.455	0.005	-0.835	0				suppressed		31.5466	25.5896	5.41973	31.8852	27.7385	18.8845	NHL domain-containing protein
GSVIVG01021831001	AT3G04810	ATNEK2			-0.827	0				suppressed		36.5783	35.3253	0.134317	10.978	10.3032	8.63675	NIMA-related kinase 2
GSVIVG01001199001	AT3G63280	ATNEK4			-0.88	0				suppressed		53.6106	64.7393	1.45567	17.0717	23.0003	12.2217	NIMA-related kinase 4
GSVIVG01029057001	AT3G24220	ATNCED6	-0.559	0			0.764	0	suppressed			0.682137	10.6859	0.304226	0.264517	0.536472	0.129533	nine-cis-epoxycarotenoid dioxygenase 6
GSVIVG01001292001	AT1G12110	ATNRT1	-0.385	0.02			0.591	0			induced	8.50563	22.492	8.06477	12.5744	238.666	62.5143	nitrate transporter 1.1
GSVIVG01013171001	AT1G32450	NRT1.5	-0.389	0.019			-0.666	0			suppressed	0	1.11759	5.2475	10.1336	2.63275	26.3153	nitrate transporter 1.5
GSVIVG01018395001	AT1G32450	NRT1.5			0.421	0.011	-0.832	0			suppressed	1.34742	2.79002	11.0333	0.690168	0.476766	9.18316	nitrate transporter 1.5
GSVIVG01020084001	AT1G69870	NRT1.7			-0.562	0	0.722	0			induced	40.7596	41.3585	20.3082	44.9625	55.9353	17.9193	nitrate transporter 1.7
GSVIVG01011519001	AT5G22300	AtNIT4			0.561	0	-0.707	0			suppressed	0.341068	0.0937893	1.02285	0	42.9415	114.281	nitrilase 4
GSVIVG01022702001	AT5G22300	AtNIT4	0.487	0.003	0.677	0					suppressed	0.682137	0	2.9997	0	23.6131	260.256	nitrilase 4
GSVIVG01022712001	AT5G22300	AtNIT4			0.668	0					suppressed	0.682137	0	6.18074	0	16.4607	182.643	nitrilase 4
GSVIVG01022715001	AT5G22300	AtNIT4			0.785	0					suppressed	1.36006	1.29991	32.7457	10.7372	7.98737	117.224	nitrilase 4
GSVIVG01022720001	AT5G22300	AtNIT4					-0.701	0			suppressed	0	0	0	0	4.73913	14.3271	nitrilase 4
GSVIVG01022721001	AT5G22300	AtNIT4					-0.687	0			suppressed	0	0	0	0	7.11374	23.8213	nitrilase 4
GSVIVG01022723001	AT5G22300	AtNIT4	0.855	0	0.843	0					suppressed	0.677922	0.0937893	4.69646	0.132258	8.55326	113.012	nitrilase 4
GSVIVG01022411001	AT1G75280										induced	0	0.18495	0	0	22.2838	5.80344	NmrA-like negative transcriptional regulator family protein
GSVIVG01023795001	AT4G39230				-0.537	0.001	-0.63	0		suppressed		33.8371	28.2806	50.8326	411.752	64.5602	131.772	NmrA-like negative transcriptional regulator family protein
GSVIVG01011407001	AT5G37820	NIP4;2	-0.539	0.001	-0.914	0	0.714	0		suppressed	induced	0.677922	3.81907	0	6.63716	7.34247	0.675943	NOD26-like intrinsic protein 4;2
GSVIVG01008890001	AT4G08290	UMAMIT20			0.343	0.04					suppressed	0	0.18495	0.049363	0	15.6964	34.1794	nodulin MtN21 /EamA-like transporter family protein
GSVIVG01019717001	AT3G30340	UMAMIT32			-0.621	0	0.925	0			induced	1.01899	1.11496	3.0732	7.77205	27.5897	7.00938	nodulin MtN21 /EamA-like transporter family protein
GSVIVG01020189001	AT5G40240	UMAMIT40	-0.584	0	-0.855	0	0.708	0			induced	3.37697	9.31058	0	9.40996	13.443	2.51312	nodulin MtN21 /EamA-like transporter family protein
GSVIVG01020190001	AT5G40210	UMAMIT42			-0.683	0	0.902	0			induced	1.6927	2.79265	1.37072	3.0685	42.6328	10.9027	nodulin MtN21 /EamA-like transporter family protein
GSVIVG01020191001	AT5G40240	UMAMIT40			-0.797	0	0.478	0.003			induced	2.36219	2.88118	0	3.30414	4.24305	0.518132	nodulin MtN21 /EamA-like transporter family protein
GSVIVG01025616001	AT2G37460	UMAMIT12			0.642	0	0.442	0.007			induced	0	0.18495	1.67494	0.851303	6.93462	1.5097	nodulin MtN21 /EamA-like transporter family protein
GSVIVG01026614001	AT5G64700	UMAMIT21	0.549	0.001							suppressed	4.40439	1.21137	6.46208	7.88756	9.62708	25.4341	nodulin MtN21 /EamA-like transporter family protein
GSVIVG01036586001	AT5G07050	UMAMIT9	0.469	0.004							suppressed	9.20463	0.466318	7.50335	4.46328	97.6634	159.874	nodulin MtN21 /EamA-like transporter family protein
GSVIVG01014088001	AT3G14770	AtSWEET2			0.646	0	-0.667	0			suppressed	9.83619	14.4322	14.7887	8.10644	17.3866	31.2685	Nodulin MtN3 family protein
GSVIVG01028358001	AT1G03900	ABCI18									induced	152.474	202.679	131.17	143.022	146.082	88.7903	non-intrinsic ABC protein 4
GSVIVG01036588001	AT3G10670	ABCI6	0.563	0	-0.883	0				suppressed		107.149	67.532	36.7304	167.226	20.814	20.5118	non-intrinsic ABC protein 7
GSVIVG01026405001	AT1G08550	AVDE1	0.707	0	-0.858	0	0.735	0			induced	89.1107	23.9198	101.783	309.274	5.43452	1.53798	non-photochemical quenching 1
GSVIVG01037277001	AT2G26870	NPC2	-0.505	0.002	-0.877	0	-0.352	0.035		suppressed		50.1536	83.712	1.27771	195.507	1.46059	1.4203	non-specific phospholipase C2
GSVIVG01013276001	AT2G35190	ATNPSN11			-0.755	0	0.506	0.002			induced	55.2317	55.2183	6.14408	18.3775	56.0253	18.5168	novel plant snare 11
GSVIVG01034237001	AT1G15960	ATNRAMP6			0.865	0					suppressed	6.79187	7.07541	12.3962	2.14269	37.2067	76.523	NRAMP metal ion transporter 6
GSVIVG01025701001	AT5G03280	ATEIN2			0.909	0					induced	187.499	195.847	275.744	155.89	154.49	87.8371	NRAMP metal ion transporter family protein
GSVIVG01013787001	AT1G60800	AtNIK3			-0.91	0	0.933	0			induced	91.8985	91.6139	35.5605	95.4551	71.6418	39.3142	NSP-interacting kinase 3
GSVIVG01036071001	AT2G27300	ANAC040			-0.636	0	-0.498	0.002			suppressed	6.46765	8.55764	1.34317	3.15745	2.72187	10.7613	NTM1-like 8
GSVIVG01028130001	AT1G02560	CLPP5			0.544	0.001	0.689	0			induced	197.296	202.107	675.828	218.125	57.2831	30.0909	nuclear encoded CLP protease 5
GSVIVG01022601001	AT5G06510	NF-YA10	0.348	0.038	-0.332	0.048	-0.793	0			suppressed	3.72647	2.69886	11.2642	13.2287	6.73619	21.8546	nuclear factor Y, subunit A10
GSVIVG01002895001	AT5G47670	L1L	0.93	0	-0.631	0	0.855	0			induced	7.77714	0.930007	0.134317	3.71304	10.0635	0.704222	nuclear factor Y, subunit B6
GSVIVG01036631001	AT5G09860	AtHPR1					0.601	0			induced	25.4537	25.3214	22.634	15.506	23.0995	12.0402	nuclear matrix protein-related
GSVIVG01032909001	AT5G60980	NTF2			-0.947	0					suppressed	34.5909	39.8448	8.3529	30.0838	11.2567	22.0644	Nuclear transport factor 2 (NTF2) family protein with RNA binding (RRM-RBD-RNP motifs) domain
GSVIVG01013724001	AT1G23750		0.548	0.001	0.878	0					induced	124.969	96.4542	175.856	90.2855	102.629	66.8728	Nucleic acid-binding, OB-fold-like protein
GSVIVG01033345001	AT2G42320				-0.82	0					induced	109.289	133.941	17.4221	94.9475	137.137	72.0331	nucleolar protein gar2-related
GSVIVG01019716001	AT1G10390				0.879	0	0.697	0			induced	256.857	264.841	355.584	158.432	222.414	132.003	Nucleoporin autopeptidase
GSVIVG01033767001	AT5G03760	ATCSLA09			-0.907	0				suppressed		34.2709	34.007	4.04669	94.0875	0.804708	1.14938	Nucleotide-diphospho-sugar transferases superfamily protein
GSVIVG01019878001	AT1G63000	NRS/ER									induced	84.8288	110.833	129.916	103.938	155.69	92.773	nucleotide-rhamnose synthase/epimerase-reductase
GSVIVG01019914001	AT1G12500				-0.837	0					induced	124.19	218.231	63.1998	124.712	88.7686	38.3618	Nucleotide-sugar transporter family protein
GSVIVG01001114001	AT3G26690	ATNUDT13	0.386	0.02	-0.659	0	0.847	0			induced	37.3363	24.11	57.2566	87.6583	151.323	73.7773	nudix hydrolase homolog 13
GSVIVG01021168001	AT1G28960	ATNUDT15			0.402	0.015	-0.683	0			suppressed	20.7082	25.2355	16.9607	13.5221	20.8535	43.3461	nudix hydrolase homolog 15
GSVIVG01008469001	AT2G01670	atnudt17					0.805	0			induced	6.45501	5.40035	26.6328	31.8194	981.433	304.722	nudix hydrolase homolog 17
GSVIVG01030687001	AT1G14860	atnudt18			-0.706	0	0.717	0		suppressed	induced	1.6927	0.745057	5.47482	17.0186	56.4507	19.6361	nudix hydrolase homolog 18
GSVIVG01030094001	AT5G47650	ATNUDT2			0.919	0	-0.34	0.042		induced		22.422	27.8064	82.3818	16.7852	66.5353	100.561	nudix hydrolase homolog 2
GSVIVG01027142001	AT5G12420		0.595	0	-0.6	0				suppressed		44.5322	18.1759	0	17.3726	0	0	O-acyltransferase (WSD1-like) family protein
GSVIVG01027145001	AT3G49200		0.437	0.008	0.926	0	-0.464	0.004		induced		60.3941	37.4404	221.232	2.37833	0.158922	1.76876	O-acyltransferase (WSD1-like) family protein
GSVIVG01038705001	AT5G53390	FOP1	0.581	0	-0.397	0.017			induced			60.1668	10.621	0	1.46696	0	0	O-acyltransferase (WSD1-like) family protein
GSVIVG01004715001	AT4G16650		-0.559	0	-0.901	0				suppressed	induced	72.0368	116.168	3.8986	106.881	34.3351	19.8359	O-fucosyltransferase family protein
GSVIVG01005930001	AT4G24530				-0.822	0					induced	182.576	207.052	113.999	179.96	395.99	245.225	O-fucosyltransferase family protein
GSVIVG01008161001	AT5G15740				-0.948	0				suppressed		124.927	156.935	23.7304	299.114	96.3534	70.4121	O-fucosyltransferase family protein
GSVIVG01008676001	AT1G76270				0.601	0	0.552	0			induced	88.968	91.8243	80.7873	47.1867	63.5359	38.0471	O-fucosyltransferase family protein
GSVIVG01008921001	AT1G38131		-0.633	0	-0.632	0	-0.632	0		suppressed		16.3038	29.8961	0.748493	8.61641	2.98089	6.58064	O-fucosyltransferase family protein
GSVIVG01009080001	AT1G22460		0.371	0.026			0.805	0			induced	61.5561	54.8318	96.4932	128.104	175.344	79.1064	O-fucosyltransferase family protein
GSVIVG01036535001	AT5G15740				-0.917	0				suppressed	induced	99.4017	130.692	1.37877	106.898	12.4188	4.7316	O-fucosyltransferase family protein
GSVIVG01038360001	AT1G04910				-0.867	0	0.619	0			induced	22.3967	27.7652	5.93286	22.9009	17.7246	7.34598	O-fucosyltransferase family protein
GSVIVG01000128001	AT5G67460				-0.631	0				suppressed	induced	280.744	367.84	1.44995	48.1546	9.60689	1.66751	O-Glycosyl hydrolases family 17 protein
GSVIVG01012711001	AT1G11820		-0.562	0	-0.702	0					induced	94.3324	206.128	66.1838	95.5763	74.552	28.5575	O-Glycosyl hydrolases family 17 protein
GSVIVG01013401001	AT4G26830		-0.69	0							induced	121.104	228.42	5.38987	9.56646	13.9786	3.83673	O-Glycosyl hydrolases family 17 protein
GSVIVG01015282001	AT5G56590				-0.827	0				suppressed		260.768	288.449	2.95266	67.5919	37.6843	31.2731	O-Glycosyl hydrolases family 17 protein
GSVIVG01025431001	AT3G13560				-0.861	0					induced	59.1981	49.6716	12.3112	24.1778	23.0196	12.2755	O-Glycosyl hydrolases family 17 protein
GSVIVG01030503001	AT4G26830		-0.42	0.011	-0.919	0					induced	207.452	329.409	14.0423	129.159	22.9002	11.5029	O-Glycosyl hydrolases family 17 protein
GSVIVG01030716001	AT1G66250				-0.732	0				suppressed	induced	220.779	122.648	1.59804	25.6234	16.2338	5.00253	O-Glycosyl hydrolases family 17 protein
GSVIVG01019691001	AT5G54160	ATOMT1	0.331	0.049	0.767	0	-0.62	0			suppressed	1.70113	0.742428	12.4822	0.264517	5.90119	25.7451	O-methyltransferase 1
GSVIVG01021561001	AT5G54160	ATOMT1									induced	0.341068	0.3699	0	0	7.00443	1.465	O-methyltransferase 1
GSVIVG01034498001	AT5G54160	ATOMT1									induced	6.74972	9.40174	0.098726	0	24.3507	9.27256	O-methyltransferase 1
GSVIVG01038653001	AT5G54160	ATOMT1	-0.569	0	0.392	0.018	-0.635	0			suppressed	0.682137	5.59844	18.4587	4.81905	1.83814	11.2393	O-methyltransferase 1
GSVIVG01020629001	AT4G35160						-0.553	0			suppressed	0	0	0	0	2.10638	25.9431	O-methyltransferase family protein
GSVIVG01020631001	AT4G35160										induced	0.682137	0.0937893	0	0	134.8	56.3797	O-methyltransferase family protein
GSVIVG01021134001	AT1G51990				0.761	0					suppressed	0.682137	1.66718	58.8214	1.19033	55.3677	116.247	O-methyltransferase family protein
GSVIVG01021135001	AT4G35160				0.905	0	-0.802	0		induced	suppressed	1.35163	1.39632	55.4911	0.719044	14.9725	101.387	O-methyltransferase family protein
GSVIVG01030545001	AT4G35160		-0.736	0	0.536	0.001					induced	5.44445	18.452	1.44762	0.132258	241.482	126.149	O-methyltransferase family protein
GSVIVG01007882001	AT5G64430				0.872	0	0.748	0			induced	8.82142	13.7161	41.6783	12.5818	35.3676	14.193	Octicosapeptide/Phox/Bem1p family protein
GSVIVG01008228001	AT3G18570				0.746	0	-0.557	0			suppressed	1.01899	0.932636	9.3482	4.25883	6.50747	14.4968	Oleosin family protein
GSVIVG01005133001	AT4G16370	ATOPT3			-0.492	0.002					induced	40.2711	39.3863	213.897	230.45	45.4943	22.3116	oligopeptide transporter
GSVIVG01018764001	AT4G10770	ATOPT7	-0.422	0.01	-0.649	0			suppressed			25.1548	80.6178	40.5476	84.8028	69.6439	59.0069	oligopeptide transporter 7
GSVIVG01012912001	AT1G73220	AtOCT1	0.615	0	0.861	0	-0.587	0			suppressed	1.01899	0.3699	8.4459	0	9.30836	104.348	organic cation/carnitine transporter1
GSVIVG01014555001	AT3G20660	AtOCT4	-0.452	0.006	0.86	0	0.628	0		induced		19.0366	49.6708	163.219	6.01919	105.988	68.699	organic cation/carnitine transporter4
GSVIVG01021525001	AT5G46180	DELTA-OAT			0.96	0					suppressed	22.0135	20.4812	57.8709	15.3327	95.2905	222.602	ornithine-delta-aminotransferase
GSVIVG01032858001	AT2G40000	ATHSPRO2					0.742	0			induced	7.83193	10.9699	43.5979	56.3934	859.145	393.718	ortholog of sugar beet HS1 PRO-1 2
GSVIVG01001291001	AT4G22540	ORP2A			-0.838	0					induced	241.379	257.518	17.1121	58.2732	75.6048	29.9422	OSBP(oxysterol binding protein)-related protein 2A
GSVIVG01019835001	AT4G11650	ATOSM34	-0.674	0	0.747	0	-0.519	0.001	suppressed			0	22.1615	7.58831	0.822426	0	1.06454	osmotin 34
GSVIVG01019840001	AT4G11650	ATOSM34	-0.525	0.001	0.872	0	-0.743	0	suppressed		suppressed	4.08861	64.9795	69.2178	6.87512	0.109314	5.59364	osmotin 34
GSVIVG01019841001	AT4G11650	ATOSM34	-0.61	0	0.78	0	-0.626	0			suppressed	0.341068	2.3237	862.507	33.1806	11.0583	43.9327	osmotin 34
GSVIVG01019849001	AT4G11650	ATOSM34	0.38	0.022	0.883	0	-0.656	0			suppressed	3.04854	0.651268	57.8765	3.18864	44.0386	280.767	osmotin 34
GSVIVG01021613001	AT2G34680	AIR9	-0.759	0	-0.945	0					induced	452.726	664.253	41.0031	416.927	435.787	235.389	Outer arm dynein light chain 1 protein
GSVIVG01024579001	AT5G58360	ATOFP3			-0.804	0				suppressed		4.07175	4.17846	0.501678	21.297	0.317844	0.287344	ovate family protein 3
GSVIVG01013661001	AT4G09670		0.942	0			0.631	0			induced	2.70747	0	0	0	19.0355	2.80503	Oxidoreductase family protein
GSVIVG01004070001	AT4G13010						0.718	0			induced	11.8742	17.9646	61.8452	41.3956	25.1957	11.1216	Oxidoreductase, zinc-binding dehydrogenase family protein
GSVIVG01027538001	AT1G23740	AOR			0.822	0				induced		0	0	95.1555	7.85636	0	0	Oxidoreductase, zinc-binding dehydrogenase family protein
GSVIVG01015093001	AT2G06050	AtOPR3	-0.849	0			-0.892	0			suppressed	17.3228	37.2765	58.0924	40.9365	36.2843	70.4815	oxophytodienoate-reductase 3
GSVIVG01009946001	AT1G27940	ABCB13	0.332	0.048	-0.856	0				suppressed		19.9123	18.3792	2.25353	63.5468	0	0	P-glycoprotein 13
GSVIVG01007586001	AT3G28390	ABCB18	0.487	0.003	0.415	0.012	0.788	0			induced	0.682137	0	0.197452	0	6.51756	1.65109	P-glycoprotein 18
GSVIVG01028256001	AT3G62150	ABCB21	0.534	0.001	0.688	0	-0.689	0			suppressed	9.79827	6.42677	154.401	14.4456	83.6141	159.365	P-glycoprotein 21
GSVIVG01003703001	AT3G49650				-0.916	0				suppressed		46.1746	49.0537	4.84347	60.6562	15.4097	11.0249	P-loop containing nucleoside triphosphate hydrolases superfamily protein
GSVIVG01009178001	AT5G60930		-0.38	0.022	-0.589	0				suppressed		154.794	177.267	2.31094	25.2099	35.6763	24.2847	P-loop containing nucleoside triphosphate hydrolases superfamily protein
GSVIVG01009179001	AT5G60930		-0.556	0	-0.626	0					induced	9.48248	14.4348	1.05272	4.79767	4.88795	0.388599	P-loop containing nucleoside triphosphate hydrolases superfamily protein
GSVIVG01009447001	AT5G47820	FRA1			-0.866	0					induced	76.5336	65.0207	43.7115	162.72	51.4451	29.768	P-loop containing nucleoside triphosphate hydrolases superfamily protein
GSVIVG01010254001	AT1G65810		-0.657	0	0.542	0.001	-0.601	0			suppressed	7.45293	14.4401	46.5838	31.4953	26.7757	44.4253	P-loop containing nucleoside triphosphate hydrolases superfamily protein
GSVIVG01017163001	AT1G80380		0.511	0.001							suppressed	27.6895	12.7492	72.4908	65.6364	9.43875	19.7255	P-loop containing nucleoside triphosphate hydrolases superfamily protein
GSVIVG01022072001	AT5G47820	FRA1			-0.913	0	-0.376	0.024		suppressed		45.6818	36.6954	4.04097	63.9338	24.6988	36.7992	P-loop containing nucleoside triphosphate hydrolases superfamily protein
GSVIVG01023849001	AT3G09620		0.717	0	-0.539	0.001	0.432	0.009	induced	suppressed		737.209	59.3337	127.15	1228.43	338.618	328.04	P-loop containing nucleoside triphosphate hydrolases superfamily protein
GSVIVG01024253001	AT5G35970				0.86	0				induced		29.7864	40.2383	212.499	28.8912	18.2998	17.5444	P-loop containing nucleoside triphosphate hydrolases superfamily protein
GSVIVG01027084001	AT5G08610	PDE340	0.673	0	-0.841	0					induced	1327.84	363.783	102.948	635.815	71.5703	31.7493	P-loop containing nucleoside triphosphate hydrolases superfamily protein
GSVIVG01028736001	AT1G65810				0.779	0	-0.451	0.006			suppressed	87.6458	93.2724	185.963	101.303	100.664	239.29	P-loop containing nucleoside triphosphate hydrolases superfamily protein
GSVIVG01028738001	AT1G65810		-0.58	0	-0.699	0	-0.844	0			suppressed	18.6534	30.1485	28.7461	43.8005	51.2467	87.0626	P-loop containing nucleoside triphosphate hydrolases superfamily protein
GSVIVG01029202001	AT5G57480										induced	183.553	214.922	112.652	78.0594	50.5513	25.6439	P-loop containing nucleoside triphosphate hydrolases superfamily protein
GSVIVG01029545001	AT3G50940		-0.484	0.003	0.772	0	-0.782	0			suppressed	1.01899	2.32896	19.4991	4.75899	3.21883	21.2607	P-loop containing nucleoside triphosphate hydrolases superfamily protein
GSVIVG01032554001	AT3G28580		0.378	0.023			-0.637	0			suppressed	1.01056	0.557478	7.79506	3.55422	1.18226	5.57266	P-loop containing nucleoside triphosphate hydrolases superfamily protein
GSVIVG01033101001	AT3G27120						0.817	0			induced	211.066	282.664	324.415	141.337	141.436	58.5425	P-loop containing nucleoside triphosphate hydrolases superfamily protein
GSVIVG01037540001	AT3G44050		-0.438	0.008	-0.636	0				suppressed		34.2245	52.2636	0.855267	9.87661	15.3803	11.5029	P-loop containing nucleoside triphosphate hydrolases superfamily protein
GSVIVG01038610001	AT4G27680						-0.778	0			suppressed	63.9773	73.9929	65.8781	72.0905	53.0436	79.8954	P-loop containing nucleoside triphosphate hydrolases superfamily protein
GSVIVG01028062001	AT2G47500		-0.604	0	-0.783	0				suppressed		117.66	140.192	11.0782	67.5705	81.9274	58.7897	P-loop nucleoside triphosphate hydrolases superfamily protein with CH (Calponin Homology) domain
GSVIVG01007735001	AT4G32180	ATPANK2					-0.812	0			suppressed	92.3783	90.4955	126.457	112.363	85.4312	158.769	pantothenate kinase 2
GSVIVG01013761001	AT4G32180	ATPANK2	0.524	0.001	0.84	0	-0.801	0			suppressed	32.4686	21.299	76.4674	42.4895	77.5356	174.462	pantothenate kinase 2
GSVIVG01024577001	AT3G51620				0.897	0	0.52	0.001		induced		29.197	27.4444	77.6211	10.807	50.9767	40.179	PAP/OAS1 substrate-binding domain superfamily
GSVIVG01009807001	AT4G39090	RD19			-0.851	0	0.434	0.008			induced	16.2448	15.6383	0.0849544	15.6815	23.1701	4.50082	Papain family cysteine protease
GSVIVG01009809001	AT4G39090	RD19			-0.872	0					induced	8.78349	5.48362	0	6.12488	9.78688	2.94642	Papain family cysteine protease
GSVIVG01009810001	AT4G39090	RD19			-0.886	0	0.518	0.001			induced	22.6661	21.0465	0.148089	24.0069	27.1147	6.54051	Papain family cysteine protease
GSVIVG01018882001	AT4G39090	RD19			0.955	0					suppressed	92.5511	97.8286	510.118	135.879	676.128	1081.83	Papain family cysteine protease
GSVIVG01003659001	AT4G21450										suppressed	65.169	74.8887	53.2639	48.5595	82.7809	126.989	PapD-like superfamily protein
GSVIVG01028935001	AT5G52390		0.569	0			-0.797	0			suppressed	0.336854	0.18495	0.932173	0.132258	1.5102	41.5062	PAR1 protein
GSVIVG01028938001	AT5G52390				0.666	0	-0.691	0		induced	suppressed	0.336854	0.18495	6.33241	0	9.32943	31.285	PAR1 protein
GSVIVG01007450001	AT4G37050	AtPLAIVC					-0.737	0			suppressed	0	0	0	0	0	6.07437	PATATIN-like protein 4
GSVIVG01001146001	AT3G63200	PLAIIIB			-0.857	0	0.779	0		suppressed	induced	108.472	99.1942	0.18368	55.6159	31.435	6.95738	PATATIN-like protein 9
GSVIVG01036279001	AT3G04720	AtPR4	-0.63	0					suppressed		suppressed	2.7159	22.6199	160.188	81.5635	69.2369	226.129	pathogenesis-related 4
GSVIVG01010044001	AT1G78780				0.937	0	-0.723	0			suppressed	25.9883	27.8748	1444.89	286.199	7.03384	23.3999	pathogenesis-related family protein
GSVIVG01010047001	AT1G78780				0.742	0	-0.742	0			suppressed	1.36006	4.27488	114.487	35.3638	12.2506	138.16	pathogenesis-related family protein
GSVIVG01008423001	AT1G18250	ATLP-1			-0.673	0				suppressed	induced	863.024	1773.1	28.5946	708.145	134.806	49.1587	Pathogenesis-related thaumatin superfamily protein
GSVIVG01009928001	AT1G75800				-0.53	0.001	0.725	0			induced	59.8468	97.7278	4.70683	52.7444	300.139	155.628	Pathogenesis-related thaumatin superfamily protein
GSVIVG01018769001	AT1G75800		-0.413	0.012	0.878	0				induced	induced	0.677922	2.60507	120.961	2.37833	23.4577	10.0005	Pathogenesis-related thaumatin superfamily protein
GSVIVG01024050001	AT4G38660		-0.485	0.003	-0.816	0				suppressed	induced	108.965	301.386	3.75051	46.8095	47.5585	9.97678	Pathogenesis-related thaumatin superfamily protein
GSVIVG01034781001	AT1G35620	ATPDI8			0.837	0					induced	142.019	168.304	284.596	147.68	185.339	119.831	PDI-like 5-2
GSVIVG01010598001	AT5G62040	BFT									suppressed	0	0	0	0	7.98737	18.5123	PEBP (phosphatidylethanolamine-binding protein) family protein
GSVIVG01000592001	AT1G67750		-0.479	0.003	-0.743	0			suppressed	suppressed		26.0937	107.812	0.367361	204.869	14.6841	9.24428	Pectate lyase family protein
GSVIVG01001327001	AT5G47500	PME5	0.759	0	-0.606	0	0.364	0.029		suppressed		93.4901	46.3504	1.54063	34.2352	14.2073	7.47551	Pectin lyase-like superfamily protein
GSVIVG01013771001	AT1G60590		0.497	0.002	-0.839	0	0.678	0		suppressed	induced	21.9714	14.8985	0.317998	100.415	38.8262	3.56581	Pectin lyase-like superfamily protein
GSVIVG01014682001	AT4G13710		-0.776	0	-0.65	0				suppressed		1.69691	12.1032	0.049363	10.5547	0.109314	0.259066	Pectin lyase-like superfamily protein
GSVIVG01015290001	AT5G19730		-0.763	0	-0.727	0					induced	2.38326	10.905	0.18368	11.574	27.3618	13.663	Pectin lyase-like superfamily protein
GSVIVG01015852001	AT1G05310		-0.393	0.018	-0.867	0					induced	4.40017	9.68837	0.353589	19.2236	0.645786	0.129533	Pectin lyase-like superfamily protein
GSVIVG01016208001	AT5G04310		-0.417	0.011	-0.79	0					induced	105.461	182.732	52.6336	132.131	116.269	66.4486	Pectin lyase-like superfamily protein
GSVIVG01016209001	AT5G04310		-0.39	0.019			-0.773	0			suppressed	0	0.932636	2.31666	2.0705	1.12255	5.9494	Pectin lyase-like superfamily protein
GSVIVG01017279001	AT1G80170										induced	27.1042	25.6913	26.7497	23.531	18.183	7.47551	Pectin lyase-like superfamily protein
GSVIVG01017644001	AT1G48100				-0.468	0.004				suppressed	induced	71.2237	68.5513	0.586633	25.2145	16.999	6.39455	Pectin lyase-like superfamily protein
GSVIVG01019405001	AT3G61490				-0.851	0				suppressed	induced	25.7231	38.6544	6.79278	234.44	135.698	58.6292	Pectin lyase-like superfamily protein
GSVIVG01019516001	AT4G23820				-0.943	0					induced	120.085	122.419	35.7867	403.785	76.7181	38.1758	Pectin lyase-like superfamily protein
GSVIVG01026477001	AT4G33440				0.734	0				induced		1.35163	2.14927	48.7531	0.278955	19.5031	18.0224	Pectin lyase-like superfamily protein
GSVIVG01028246001	AT3G62110		-0.802	0	-0.414	0.012					induced	12.249	27.7468	13.8334	13.4331	29.437	13.4368	Pectin lyase-like superfamily protein
GSVIVG01028548001	AT4G13710		-0.334	0.046	-0.697	0	-0.506	0.002		suppressed		14.2111	29.9302	0.600404	9.6456	40.0286	51.6317	Pectin lyase-like superfamily protein
GSVIVG01029048001	AT4G13710		-0.637	0	-0.875	0				suppressed		24.0473	70.1922	3.0732	156.06	37.1066	28.76	Pectin lyase-like superfamily protein
GSVIVG01033349001	AT3G57790		-0.494	0.002							suppressed	23.3904	47.1542	80.2317	75.0811	54.3461	94.4223	Pectin lyase-like superfamily protein
GSVIVG01035089001	AT3G16850				-0.909	0	0.708	0			induced	21.3651	35.2131	4.16724	11.0115	102.22	48.6615	Pectin lyase-like superfamily protein
GSVIVG01038243001	AT2G43890										induced	0	0	0	0	6.88502	1.79704	Pectin lyase-like superfamily protein
GSVIVG01016667001	AT1G53840	ATPME1			-0.801	0					induced	90.1215	105.319	69.8561	204.216	317.604	126.725	pectin methylesterase 1
GSVIVG01014999001	AT3G14310	ATPME3	-0.384	0.021	-0.918	0	-0.519	0.001		suppressed		694.802	1133.72	8.87747	468.13	13.2041	17.3437	pectin methylesterase 3
GSVIVG01031667001	AT3G59010	PME35			0.473	0.004				induced		3.41068	1.76622	72.8676	12.654	0.645786	2.1528	pectin methylesterase 61
GSVIVG01031342001	AT3G05910		-0.521	0.001	-0.781	0					induced	213.183	387.168	115.761	986.175	266.318	98.5746	Pectinacetylesterase family protein
GSVIVG01036914001	AT4G19420				-0.604	0	0.621	0			induced	121.02	119.911	124.738	625.567	544.296	247.59	Pectinacetylesterase family protein
GSVIVG01002712001	AT3G49710				-0.641	0	0.424	0.01			induced	7.41922	7.72931	4.90768	13.5486	3.32815	0.473434	Pentatricopeptide repeat (PPR) superfamily protein
GSVIVG01006977001	AT3G02010										induced	1.6927	2.98549	2.84821	2.49616	1.08304	0.287344	Pentatricopeptide repeat (PPR) superfamily protein
GSVIVG01007832001	AT1G74900	OTP43					0.619	0			induced	34.8645	34.9581	6.35423	9.47983	21.3504	9.54348	Pentatricopeptide repeat (PPR) superfamily protein
GSVIVG01012174001	AT2G03380				0.356	0.033					induced	3.37697	4.00139	4.406	3.3619	1.55981	0	Pentatricopeptide repeat (PPR) superfamily protein
GSVIVG01025573001	AT2G37310		0.512	0.001	-0.657	0				suppressed	induced	47.0166	28.1088	6.72964	24.3511	5.49423	1.35189	Pentatricopeptide repeat (PPR) superfamily protein
GSVIVG01032367001	AT4G35850						0.573	0			induced	43.4502	54.7959	37.2297	20.0922	45.9878	24.8174	Pentatricopeptide repeat (PPR) superfamily protein
GSVIVG01033097001	AT3G27110				0.909	0	0.551	0		induced		2.03798	1.67506	77.7027	4.52334	5.93148	3.16079	Peptidase family M48 family protein
GSVIVG01020159001	AT1G51760	IAR3	-0.592	0			-0.673	0	suppressed		suppressed	14.2532	60.7852	53.1562	35.8529	13.0452	28.7627	peptidase M20/M25/M40 family protein
GSVIVG01015288001	AT5G19740				-0.636	0					induced	106.868	104.808	81.1028	565.577	228.661	122.653	Peptidase M28 family protein
GSVIVG01015519001	AT1G52600				0.614	0	-0.666	0			suppressed	5.09074	4.28013	5.79854	3.99431	9.98532	23.9791	Peptidase S24/S26A/S26B/S26C family protein
GSVIVG01033332001	AT3G57680				0.828	0					suppressed	20.6661	29.4429	112.573	68.4086	2.08618	6.28144	Peptidase S41 family protein
GSVIVG01011563001	AT3G54140	ATPTR1			0.56	0	-0.486	0.003			suppressed	20.0177	26.6082	63	52.5608	63.3173	110.149	peptide transporter 1
GSVIVG01024796001	AT3G54140	ATPTR1	-0.485	0.003							induced	14.9649	35.8355	188.625	207.717	21.7574	9.92752	peptide transporter 1
GSVIVG01027876001	AT5G46050	ATPTR3	-0.541	0.001	0.793	0				induced		12.249	22.6436	174.017	41.4846	61.5582	88.8852	peptide transporter 3
GSVIVG01018309001	AT4G17070				0.755	0					induced	21.6767	34.2726	17.5151	9.91011	19.8411	10.0452	peptidyl-prolyl cis-trans isomerases
GSVIVG01000248001	AT4G33420				0.9	0	-0.455	0.005			suppressed	5.41916	6.14541	22.0177	8.88324	25.6918	44.8677	Peroxidase superfamily protein
GSVIVG01004097001	AT5G24070		-0.368	0.027							induced	0	0.648639	0.268635	0	9.29914	2.87344	Peroxidase superfamily protein
GSVIVG01007448001	AT1G49570						-0.527	0.001			suppressed	0	0.0937893	0	0	2.82109	36.6806	Peroxidase superfamily protein
GSVIVG01009107001	AT5G05340	PRX52					-0.443	0.007			suppressed	0	0.833588	3.58633	0.67573	84.5685	142.623	Peroxidase superfamily protein
GSVIVG01009108001	AT5G05340	PRX52			-0.582	0	-0.737	0		suppressed		0.341068	0.838846	0	3.87649	2.36452	9.25158	Peroxidase superfamily protein
GSVIVG01010270001	AT1G14550						-0.584	0			suppressed	0	0	0	0	0.109314	6.23218	Peroxidase superfamily protein
GSVIVG01010664001	AT5G51890	PRX66	-0.681	0	-0.75	0			suppressed			0	3.16781	1.77367	4.55222	0.268236	0	Peroxidase superfamily protein
GSVIVG01012727001	AT4G21960	PRXR1	0.586	0	-0.932	0	0.618	0			induced	536.128	235.68	23.6696	642.179	6920.16	2589.08	Peroxidase superfamily protein
GSVIVG01015537001	AT2G41480	AtPRX25	-0.44	0.007	0.86	0				induced		0	0.278739	15.4855	1.51259	5.94158	4.873	Peroxidase superfamily protein
GSVIVG01021152001	AT2G34060		0.492	0.002	-0.789	0					induced	4.39596	1.11496	0	0.55791	4.36158	0.805476	Peroxidase superfamily protein
GSVIVG01024600001	AT5G05340	PRX52	0.708	0			-0.604	0			suppressed	0.673708	0	0	0	2.36452	12.0356	Peroxidase superfamily protein
GSVIVG01025365001	AT5G19890						-0.688	0			suppressed	0.341068	0.3699	0	0	37.1017	160.48	Peroxidase superfamily protein
GSVIVG01025374001	AT5G06730		-0.35	0.036	-0.801	0	-0.887	0			suppressed	5.77709	16.3807	3.13061	11.6751	36.4845	193.77	Peroxidase superfamily protein
GSVIVG01025650001	AT2G37130		-0.47	0.004	0.925	0	0.824	0		induced	induced	0	0.466318	80.2284	1.3659	260.466	31.4501	Peroxidase superfamily protein
GSVIVG01029748001	AT4G25980		-0.358	0.032	-0.939	0	0.355	0.034		suppressed		1.01056	5.01468	1.51881	45.2219	0.7551	0.157811	Peroxidase superfamily protein
GSVIVG01029775001	AT5G64120	AtPRX71					-0.657	0			suppressed	0	0.0937893	0.572861	2.05607	0.536472	4.0511	Peroxidase superfamily protein
GSVIVG01031801001	AT1G49570						-0.75	0			suppressed	0.677922	0.278739	0.098726	0	18.4705	131.839	Peroxidase superfamily protein
GSVIVG01032513001	AT3G01420	ALPHA-DOX1	-0.342	0.041			-0.468	0.004			suppressed	0	0.651268	0.825399	0.146696	121.093	268.466	Peroxidase superfamily protein
GSVIVG01034574001	AT1G71695				0.815	0	-0.472	0.004			suppressed	23.7947	37.1696	188.727	14.5848	39.1633	158.938	Peroxidase superfamily protein
GSVIVG01027517001	AT1G01820	PEX11C			0.575	0					suppressed	61.4299	34.5172	96.0364	81.7523	143.865	237.096	peroxin 11c
GSVIVG01000043001	AT3G05290	AtPNC1					-0.623	0			suppressed	8.79613	12.4652	9.80392	14.6859	17.0385	40.5247	peroxisomal adenine nucleotide carrier 1
GSVIVG01025824001	AT5G19750				0.506	0.002					induced	61.8887	102.045	48.8787	15.9247	29.448	8.89582	Peroxisomal membrane 22 kDa (Mpv17/PMP22) family protein
GSVIVG01027860001	AT4G14305		0.454	0.005	0.673	0	-0.661	0			suppressed	2.37905	0.836218	3.89288	0	67.2122	109.081	Peroxisomal membrane 22 kDa (Mpv17/PMP22) family protein
GSVIVG01030556001	AT1G52870		0.751	0	0.702	0	-0.398	0.016		induced		13.8447	4.10044	154.747	2.18832	0.705492	0.991566	Peroxisomal membrane 22 kDa (Mpv17/PMP22) family protein
GSVIVG01006474001	AT2G22780	PMDH1			0.915	0	0.462	0.005			induced	46.7682	46.4153	188.938	51.6234	124.916	80.5522	peroxisomal NAD-malate dehydrogenase 1
GSVIVG01009736001	AT1G19600		0.502	0.002	0.491	0.002	0.505	0.002			induced	164.685	146.831	174.691	139.371	318.759	190.617	pfkB-like carbohydrate kinase family protein
GSVIVG01024341001	AT4G27600	NARA5	0.641	0	-0.589	0					induced	1007.49	432.419	1034.5	1828.74	87.8379	52.927	pfkB-like carbohydrate kinase family protein
GSVIVG01004809001	AT4G22140	EBS			-0.821	0					induced	91.5069	103.618	42.0732	77.3334	43.3366	25.6065	PHD finger family protein / bromo-adjacent homology (BAH) domain-containing protein
GSVIVG01031688001	AT1G05835		-0.748	0			-0.733	0			suppressed	5.41074	22.4613	1.42008	1.51259	1.02334	6.42739	PHD finger protein
GSVIVG01024292001	AT2G37040	ATPAL1	0.461	0.005			-0.68	0			suppressed	2.03377	1.39632	31.1421	8.04637	69.5767	261.691	PHE ammonia lyase 1
GSVIVG01024295001	AT2G37040	ATPAL1	-0.364	0.029			-0.64	0			suppressed	0	0.648639	0.282406	0.132258	8.00757	38.7678	PHE ammonia lyase 1
GSVIVG01024306001	AT2G37040	ATPAL1			0.36	0.031	-0.594	0			suppressed	0.336854	0.3699	10.5812	0.264517	44.2506	122.146	PHE ammonia lyase 1
GSVIVG01011112001	AT4G02860		0.39	0.019	0.578	0	-0.774	0			suppressed	3.05276	1.85476	21.1129	13.2888	49.3783	111.699	Phenazine biosynthesis PhzC/PhzF protein
GSVIVG01011113001	AT4G02860		0.738	0	0.942	0	-0.86	0			suppressed	2.70747	0.653897	9.2713	3.09738	9.91551	33.8993	Phenazine biosynthesis PhzC/PhzF protein
GSVIVG01011114001	AT4G02860				0.638	0	-0.63	0			suppressed	1.01478	0.927378	6.45868	2.40721	6.8556	19.7419	Phenazine biosynthesis PhzC/PhzF protein
GSVIVG01015138001	AT3G53260	ATPAL2	-0.566	0			-0.606	0			suppressed	0	1.8679	2.06985	2.86405	9.59767	36.5165	phenylalanine ammonia-lyase 2
GSVIVG01015140001	AT3G53260	ATPAL2					-0.697	0			suppressed	0	0.927378	0.381132	0.661292	1.67922	11.4208	phenylalanine ammonia-lyase 2
GSVIVG01024299001	AT3G53260	ATPAL2			0.518	0.001	-0.61	0			suppressed	0	0	0.367361	0	11.6048	33.8473	phenylalanine ammonia-lyase 2
GSVIVG01024303001	AT3G53260	ATPAL2	0.737	0			-0.707	0			suppressed	0.336854	0	0.69913	0	7.20286	33.1714	phenylalanine ammonia-lyase 2
GSVIVG01024305001	AT3G53260	ATPAL2					-0.668	0			suppressed	0	0	0.805904	0	4.71893	17.3793	phenylalanine ammonia-lyase 2
GSVIVG01024315001	AT3G53260	ATPAL2			0.361	0.031	-0.596	0			suppressed	0.341068	0.18495	4.57251	0	15.1213	52.4399	phenylalanine ammonia-lyase 2
GSVIVG01006148001	AT3G10340	PAL4	-0.335	0.046			-0.764	0			suppressed	0	0.187579	3.32234	0.278955	9.48836	46.34	phenylalanine ammonia-lyase 4
GSVIVG01010614001	AT3G61060	AtPP2-A13	0.389	0.019	0.817	0					suppressed	13.2005	7.05175	31.4403	14.9504	67.4704	123.279	phloem protein 2-A13
GSVIVG01033745001	AT3G53000	AtPP2-A15			0.929	0	0.732	0			induced	66.6007	109.746	265.768	62.8878	92.7232	46.1493	phloem protein 2-A15
GSVIVG01032793001	AT2G40180	ATHPP2C5					-0.689	0			suppressed	12.8637	13.3146	35.834	20.4717	11.5047	23.9271	phosphatase 2C5
GSVIVG01027857001	AT3G23430	ATPHO1			0.737	0	-0.747	0			suppressed	0.673708	0.653897	0.90463	0.264517	43.7655	132.26	phosphate 1
GSVIVG01005206001	AT2G33770	ATUBC24	-0.379	0.023	0.873	0					suppressed	5.08652	8.47174	51.4754	7.95743	79.631	161.825	phosphate 2
GSVIVG01013421001	AT1G20860	PHT1;8	0.592	0	0.863	0	0.864	0			induced	7.46557	5.68697	66.8235	6.03594	41.8769	10.0288	phosphate transporter 1;8
GSVIVG01009065001	AT4G08950	EXO	-0.489	0.002	-0.717	0	0.685	0			induced	53.9981	102.931	23.4276	84.3974	242.635	137.608	Phosphate-responsive 1 family protein
GSVIVG01009066001	AT1G35140	EXL1			-0.598	0	0.766	0			induced	83.4817	71.2108	28.9632	113.021	411.54	162.008	Phosphate-responsive 1 family protein
GSVIVG01033624001	AT3G56960	PIP5K4									induced	6.47187	8.20088	0	0	11.6637	4.10036	phosphatidyl inositol monophosphate 5 kinase 4
GSVIVG01029733001	AT5G57190	PSD2					-0.438	0.007			suppressed	21.7062	13.4917	7.58831	9.20551	37.1101	65.2719	phosphatidylserine decarboxylase 2
GSVIVG01005596001	AT4G37870	PCK1	-0.512	0.001	0.58	0	-0.478	0.003			suppressed	13.8827	26.4232	120.969	20.4838	74.3958	156.743	phosphoenolpyruvate carboxykinase 1
GSVIVG01006166001	AT4G37870	PCK1	-0.419	0.011	0.608	0	-0.566	0			suppressed	5.75602	11.452	139.362	31.8199	25.9113	53.4488	phosphoenolpyruvate carboxykinase 1
GSVIVG01011979001	AT1G68750	ATPPC4	-0.607	0	0.946	0	0.789	0			induced	52.3307	84.0012	514.646	129.427	313.677	192.129	phosphoenolpyruvate carboxylase 4
GSVIVG01026967001	AT3G61530	PANB2	0.44	0.007	0.744	0	-0.803	0			suppressed	8.49299	5.51254	3.37743	0.146696	13.4926	123.893	Phosphoenolpyruvate carboxylase family protein
GSVIVG01015271001	AT4G26270	PFK3	-0.408	0.013	0.936	0	-0.804	0			suppressed	21.0619	27.3874	110.205	27.46	60.1582	135.781	phosphofructokinase 3
GSVIVG01011393001	AT2G22480	PFK5			0.746	0	-0.727	0			suppressed	3.73068	2.60244	57.3201	7.39952	9.10071	30.3855	phosphofructokinase 5
GSVIVG01036773001	AT1G56190		0.526	0.001	-0.721	0	0.592	0			induced	504.314	356.802	1562.81	2230.8	68.3036	34.8863	Phosphoglycerate kinase family protein
GSVIVG01008997001	AT1G22170						-0.802	0			suppressed	11.8826	13.5986	1.73808	2.12826	18.4991	74.3036	Phosphoglycerate mutase family protein
GSVIVG01038531001	AT5G64460						0.456	0.005			induced	128.38	173.887	131.766	103.437	88.9183	42.1849	Phosphoglycerate mutase family protein
GSVIVG01027150001	AT2G46500	ATPI4KGAMMA4			0.825	0	-0.631	0			suppressed	10.1435	19.7572	88.3694	30.8895	30.848	54.2908	phosphoinositide 4-kinase gamma 4
GSVIVG01007451001	AT2G26560	PLAIIA					-0.692	0			suppressed	0	0	0	0	0	6.9811	phospholipase A 2A
GSVIVG01009531001	AT2G26560	PLAIIA	0.338	0.044	-0.648	0	-0.708	0			suppressed	56.6423	27.8327	16.1431	140.976	60.5375	241.643	phospholipase A 2A
GSVIVG01009533001	AT2G26560	PLAIIA					-0.818	0			suppressed	0	0.18495	0.219272	0.396775	0.109314	12.8174	phospholipase A 2A
GSVIVG01009549001	AT2G26560	PLAIIA									suppressed	0	0.18495	0	0	2.72187	34.4403	phospholipase A 2A
GSVIVG01009551001	AT2G26560	PLAIIA									suppressed	0	0	0	0	1.49	21.8272	phospholipase A 2A
GSVIVG01010913001	AT2G06925	ATSPLA2-ALPHA	0.347	0.038	-0.93	0					induced	39.6479	35.9424	0	35.8529	21.9668	7.18361	Phospholipase A2 family protein
GSVIVG01017317001	AT1G52570	PLDALPHA2	-0.353	0.035	-0.378	0.023	0.725	0			induced	432.83	688.317	527.599	426.383	633.282	399.856	phospholipase D alpha 2
GSVIVG01026838001	AT2G45790	ATPMM			-0.594	0					induced	101.528	129.43	69.1765	80.1281	98.9944	59.3827	phosphomannomutase
GSVIVG01035161001	AT2G38670	PECT1	0.54	0.001	-0.72	0	-0.484	0.003			suppressed	57.9687	37.607	41.956	77.4241	92.8057	148.833	phosphorylethanolamine cytidylyltransferase 1
GSVIVG01030509001	AT1G05000	AtPFA-DSP1			-0.519	0.001	-0.908	0			suppressed	11.1836	11.629	4.81128	9.74666	75.6202	223.35	Phosphotyrosine protein phosphatases superfamily protein
GSVIVG01009068001	AT4G08960		-0.485	0.003	0.799	0					induced	65.6362	108.625	136.931	81.5801	82.881	43.5532	phosphotyrosyl phosphatase activator (PTPA) family protein
GSVIVG01027447001	AT2G46820	CURT1B	0.794	0	-0.608	0	0.933	0			induced	222.421	39.1935	789.75	1127.08	5.42443	0.675943	photosystem I P subunit
GSVIVG01000400001	AT3G22104				-0.855	0	0.826	0			induced	20.384	18.6107	2.95266	38.7239	12.8165	2.44471	Phototropic-responsive NPH3 family protein
GSVIVG01000534001	AT1G67900		-0.348	0.038			-0.529	0.001			suppressed	3.37697	5.38983	4.38079	14.5247	1.94746	7.81486	Phototropic-responsive NPH3 family protein
GSVIVG01003773001	AT5G66560				-0.647	0	0.443	0.007			induced	89.2837	150.472	76.503	195.849	95.118	27.5659	Phototropic-responsive NPH3 family protein
GSVIVG01010205001	AT3G19850		0.407	0.014	-0.372	0.025					induced	5.76023	4.46771	7.38281	4.48003	14.6445	4.56923	Phototropic-responsive NPH3 family protein
GSVIVG01017210001	AT1G52770		0.815	0	-0.885	0	0.429	0.009		suppressed	induced	83.6536	2.42801	11.6017	342.827	1.71873	0	Phototropic-responsive NPH3 family protein
GSVIVG01017669001	AT3G17360	POK1			-0.595	0	-0.35	0.036		suppressed		183.725	159.268	1.67494	27.6893	32.6172	29.4377	phragmoplast orienting kinesin 1
GSVIVG01031809001	AT3G19050	POK2			-0.707	0				suppressed		94.45	93.403	1.54063	10.17	23.1592	15.2384	phragmoplast orienting kinesin 2
GSVIVG01021031001	AT3G23670	KINESIN-12B			-0.68	0				suppressed		140.684	142.176	4.79751	24.053	29.1293	15.3041	phragmoplast-associated kinesin-related protein, putative
GSVIVG01028516001	AT2G20180	PIF1	0.734	0	0.578	0	0.513	0.001			induced	8.7877	3.64201	66.0353	33.3666	3.16922	0.388599	phytochrome interacting factor 3-like 5
GSVIVG01008021001	AT2G02950	PKS1			-0.902	0	-0.595	0		suppressed		2.03377	4.65529	1.40631	30.2137	0.327942	1.17766	phytochrome kinase substrate 1
GSVIVG01017046001	AT4G29080	IAA27	-0.368	0.027	-0.856	0	0.522	0.001			induced	337.576	630.515	59.3415	188.45	134.37	53.9614	phytochrome-associated protein 2
GSVIVG01033785001	AT3G44735	ATPSK3	-0.578	0	0.796	0					suppressed	7.48665	11.3634	14.4959	2.2172	7.57953	64.8386	PHYTOSULFOKINE 3 PRECURSOR
GSVIVG01009309001	AT3G49780	ATPSK3(FORMERSYMBOL)			0.548	0.001					suppressed	0.341068	0.372528	44.1271	6.90168	6.69668	15.7355	phytosulfokine 4 precursor
GSVIVG01037055001	AT3G49780	ATPSK3(FORMERSYMBOL)	0.702	0	0.721	0	-0.736	0		induced	suppressed	19.2597	2.14138	228.42	18.9377	23.9042	152.242	phytosulfokine 4 precursor
GSVIVG01013226001	AT5G54490	PBP1	0.763	0	-0.857	0	0.95	0			induced	17.6133	10.7095	0.169909	25.2041	23.7655	2.57424	pinoid-binding protein 1
GSVIVG01014539001	AT5G54490	PBP1					0.804	0			induced	28.4685	29.9951	52.2475	44.5219	240.052	84.5805	pinoid-binding protein 1
GSVIVG01022642001	AT1G32100	ATPRR1	0.564	0	0.876	0	-0.816	0		induced	suppressed	3.72647	2.23254	19.7135	0.411213	2.10638	12.8174	pinoresinol reductase 1
GSVIVG01025863001	AT2G40935				0.539	0.001	0.823	0			induced	30.216	37.5631	47.3162	33.109	65.8996	31.3817	PLAC8 family protein
GSVIVG01032726001	AT3G10980		-0.586	0	-0.761	0					suppressed	16.9818	30.4956	29.4094	79.0228	46.8447	87.0499	PLAC8 family protein
GSVIVG01037910001	AT2G15220				0.756	0	-0.747	0			suppressed	2.03798	4.5615	176.126	24.1461	7.11374	58.3838	Plant basic secretory protein (BSP) family protein
GSVIVG01037911001	AT2G15220				0.658	0	0.601	0			induced	0	0.0937893	0.353589	0	5.52452	0.287344	Plant basic secretory protein (BSP) family protein
GSVIVG01011690001	AT1G14870	AtPCR2			0.642	0	-0.738	0			suppressed	0	0	0.551041	0	11.8033	50.0454	PLANT CADMIUM RESISTANCE 2
GSVIVG01026525001	AT3G18660	GUX1			-0.857	0				suppressed		4.39596	4.74908	0.989585	12.7597	1.4404	1.19408	plant glycogenin-like starch initiation protein 1
GSVIVG01029273001	AT2G19330	PIRL6	-0.37	0.026			-0.725	0			suppressed	0	0.278739	1.9654	0.264517	10.452	24.8977	plant intracellular ras group-related LRR 6
GSVIVG01023135001	AT3G43270		-0.573	0	-0.787	0			suppressed			16.5606	67.1849	2.02048	21.4195	10.7496	12.7864	Plant invertase/pectin methylesterase inhibitor superfamily
GSVIVG01027359001	AT3G10720				-0.537	0.001					induced	10.5268	16.6542	0	2.89293	25.802	12.2308	Plant invertase/pectin methylesterase inhibitor superfamily
GSVIVG01031164001	AT3G05620				-0.779	0					induced	5.76866	7.91426	7.79041	23.7545	9.45806	3.92157	Plant invertase/pectin methylesterase inhibitor superfamily
GSVIVG01037349001	AT2G45220	PME17					-0.527	0.001		induced		0	0	13.9493	0	0.218628	0.704222	Plant invertase/pectin methylesterase inhibitor superfamily
GSVIVG01038546001	AT3G49220		-0.362	0.03	-0.917	0					induced	63.9857	108.521	27.52	284.003	120.051	68.0906	Plant invertase/pectin methylesterase inhibitor superfamily
GSVIVG01018607001	AT5G62360				-0.787	0				suppressed		0	0	0.049363	8.44315	0	0	Plant invertase/pectin methylesterase inhibitor superfamily protein
GSVIVG01034944001	AT3G06500	A/N-InvC	-0.381	0.022			-0.462	0.005			suppressed	87.8183	170.068	377.666	408.702	104.42	185.309	Plant neutral invertase family protein
GSVIVG01014791001	AT3G50120		0.669	0	0.758	0					suppressed	0.677922	0.0937893	16.109	3.8043	8.55414	21.1057	Plant protein of unknown function (DUF247)
GSVIVG01022062001	AT3G50120				-0.779	0	-0.826	0			suppressed	1.36427	1.67243	0.416724	2.76067	1.88775	6.96924	Plant protein of unknown function (DUF247)
GSVIVG01027389001	AT3G02645				0.857	0	0.459	0.005		induced		0	0.0937893	17.8469	0	0.218628	0	Plant protein of unknown function (DUF247)
GSVIVG01024714001	AT5G58600	PMR5	0.46	0.005	-0.832	0				suppressed		121.449	107.113	3.98588	283.325	28.0572	21.7834	Plant protein of unknown function (DUF828)
GSVIVG01032800001	AT3G55990	ESK1								suppressed		3.38961	3.53508	1.58999	7.10613	9.54806	11.1453	Plant protein of unknown function (DUF828)
GSVIVG01007635001	AT4G12690				-0.851	0	0.542	0.001			induced	0.673708	0.838846	4.90428	30.1797	2.78158	0.259066	Plant protein of unknown function (DUF868)
GSVIVG01009871001	AT1G19835		-0.489	0.002	-0.863	0	0.426	0.01			induced	77.2916	129.148	61.02	215.19	132.207	80.7976	Plant protein of unknown function (DUF869)
GSVIVG01022086001	AT3G19370				-0.918	0	0.683	0			induced	21.7525	18.8061	2.59907	14.8568	14.4461	6.13549	Plant protein of unknown function (DUF869)
GSVIVG01023893001	AT5G42340	PUB15	-0.77	0	-0.766	0	-0.343	0.04		suppressed		25.4284	88.0289	1.99527	97.2779	11.2071	9.98134	Plant U-Box 15
GSVIVG01016265001	AT3G54810	BME3	-0.405	0.014	-0.876	0	0.694	0		suppressed		98.8291	125.794	21.7215	214.836	150.082	111.041	Plant-specific GATA-type zinc finger transcription factor family protein
GSVIVG01001269001	AT2G45190	AFO	-0.382	0.022	-0.923	0				suppressed		126.136	167.169	2.61517	21.7152	0.109314	0.129533	Plant-specific transcription factor YABBY family protein
GSVIVG01027648001	AT2G45190	YABBY1	0.647	0	-0.851	0				suppressed		389.502	239.678	6.22331	212.573	0	0	Plant-specific transcription factor YABBY family protein
GSVIVG01010003001	AT2G02850	ARPN	-0.37	0.026			-0.794	0			suppressed	0	0.557478	0	0	11.2365	41.7972	plantacyanin
GSVIVG01028654001	AT2G02850	ARPN	0.487	0.003			0.909	0			induced	0.341068	0	0	0	102.169	13.3492	plantacyanin
GSVIVG01026944001	AT4G00430	PIP1;4	0.52	0.001	-0.56	0	0.462	0.005		suppressed		228.363	174.326	12.2676	57.8262	5.01746	1.92658	plasma membrane intrinsic protein 1;4
GSVIVG01032861001	AT4G00430	PIP1;4			0.541	0.001	0.802	0			induced	207.46	218.454	307.358	173.228	13812.9	5010.66	plasma membrane intrinsic protein 1;4
GSVIVG01025188001	AT2G37170	PIP2;2			-0.87	0	0.754	0			induced	148.271	163.662	42.7507	165.421	8803.92	2282.61	plasma membrane intrinsic protein 2
GSVIVG01001340001	AT4G20260	ATPCAP1					0.573	0			induced	3.73911	2.98549	27.1985	30.8219	89.9131	46.8481	plasma-membrane associated cation-binding protein 1
GSVIVG01024045001	AT4G38640										induced	165.821	236.825	164.373	198.829	162.499	93.8731	Plasma-membrane choline transporter family protein
GSVIVG01007873001	AT1G18650	PDCB3	-0.392	0.018	-0.862	0				suppressed	induced	879.135	1257.4	16.6863	336.873	103.643	57.6778	plasmodesmata callose-binding protein 3
GSVIVG01012212001	AT1G18650	PDCB3			-0.556	0	0.493	0.002			induced	153.08	185.51	44.0237	63.2846	92.3272	45.2234	plasmodesmata callose-binding protein 3
GSVIVG01027913001	AT1G04520	PDLP2	-0.606	0	-0.885	0				suppressed		97.5534	145.418	4.07888	60.7694	39.9075	30.7386	plasmodesmata-located protein 2
GSVIVG01011675001	AT2G01660	PDLP6			-0.878	0	0.494	0.002			induced	26.4811	29.6489	1.76795	8.10413	105.939	43.5505	plasmodesmata-located protein 6
GSVIVG01030681001	AT5G37660	PDLP7	0.703	0	-0.906	0	-0.453	0.006		suppressed		27.6684	9.02396	1.71053	12.6997	4.29178	6.51223	plasmodesmata-located protein 7
GSVIVG01027047001	AT5G53280	PDV1			-0.675	0				suppressed		4.39175	2.51654	0.74277	10.7926	0.804708	1.14938	plastid division1
GSVIVG01030865001	AT1G66480				0.754	0					suppressed	1.01899	0.463689	16.2465	7.99094	2.10638	7.85955	plastid movement impaired 2
GSVIVG01012161001	AT4G20130	PTAC14	0.643	0			0.714	0			induced	87.5275	51.4641	67.327	68.6956	12.19	2.87344	plastid transcriptionally active 14
GSVIVG01013170001	AT1G32440	PKp3	-0.543	0.001	0.788	0				induced		30.8518	45.3889	116.335	31.065	41.2908	37.8209	plastidial pyruvate kinase 3
GSVIVG01010359001	AT1G67560	ATLOX6	-0.864	0			-0.683	0			suppressed	15.6259	77.0065	14.6038	10.6748	20.745	55.9993	PLAT/LH2 domain-containing lipoxygenase family protein
GSVIVG01013455001	AT1G21000		0.488	0.003	0.862	0	-0.428	0.009		induced	suppressed	2.72012	0.838846	31.4161	1.5871	7.19276	22.255	PLATZ transcription factor family protein
GSVIVG01024338001	AT4G17900				0.865	0	-0.603	0			suppressed	2.7159	2.14138	88.3343	37.8316	45.3925	91.2359	PLATZ transcription factor family protein
GSVIVG01033703001	AT1G32700				-0.855	0					induced	1.01478	1.67506	1.87812	11.5428	11.3954	4.35486	PLATZ transcription factor family protein
GSVIVG01024060001	AT4G38690				-0.621	0					suppressed	6.45923	8.92228	5.771	10.1769	88.2172	157.715	PLC-like phosphodiesterases superfamily protein
GSVIVG01036560001	AT1G13680				-0.89	0	0.685	0			induced	2.0422	4.28013	4.45769	17.4298	13.7314	2.2422	PLC-like phosphodiesterases superfamily protein
GSVIVG01031378001	AT1G66950	ABCG39	-0.392	0.018	0.921	0				induced		2.0422	4.08993	722.547	19.7937	40.037	51.8041	pleiotropic drug resistance 11
GSVIVG01017187001	AT1G15520	ABCG40					-0.785	0			suppressed	6.4508	6.25234	3.52784	4.08094	10.1736	39.2832	pleiotropic drug resistance 12
GSVIVG01017188001	AT1G15520	ABCG40					-0.832	0			suppressed	0	0	0.134317	0.132258	2.05677	19.2776	pleiotropic drug resistance 12
GSVIVG01017196001	AT1G15520	ABCG40					-0.7	0			suppressed	1.35163	2.32633	2.23403	1.98156	10.1736	33.0017	pleiotropic drug resistance 12
GSVIVG01017198001	AT1G15520	ABCG40			0.525	0.001	-0.763	0			suppressed	0.336854	0.554849	1.08831	0.572348	13.8491	130.186	pleiotropic drug resistance 12
GSVIVG01017201001	AT1G15520	ABCG40	0.587	0	0.896	0	-0.712	0			suppressed	15.9248	8.01068	23.5926	3.11182	75.7545	408.162	pleiotropic drug resistance 12
GSVIVG01017202001	AT1G15520	ABCG40			0.657	0	-0.769	0			suppressed	2.03798	2.14138	3.55646	0.543471	1.82804	14.4849	pleiotropic drug resistance 12
GSVIVG01017204001	AT1G15520	ABCG40					-0.529	0.001			suppressed	184.606	246.481	1863.77	925.239	1322.07	2321.89	pleiotropic drug resistance 12
GSVIVG01015456001	AT2G26910	ABCG32			-0.893	0				suppressed		142.254	166.577	6.11082	167.328	0.268236	0.129533	pleiotropic drug resistance 4
GSVIVG01017676001	AT3G53480	ABCG37	0.394	0.017	-0.463	0.004					suppressed	4.7581	2.79265	3.17193	8.20983	7.00443	18.4302	pleiotropic drug resistance 9
GSVIVG01031314001	AT3G53480	ABCG37									induced	0.336854	0.187579	0.317998	0.293393	11.5258	4.06752	pleiotropic drug resistance 9
GSVIVG01035143001	AT4G15900	PRL1	-0.351	0.036	0.597	0	0.711	0			induced	204.156	377.958	210.567	101.961	162.549	90.4049	pleiotropic regulatory locus 1
GSVIVG01007286001	AT2G34700		-0.67	0							induced	257.219	573.097	7.68131	10.0135	429.242	97.9881	Pollen Ole e 1 allergen and extensin family protein
GSVIVG01021211001	AT1G29140										induced	0	0	0.049363	0.396775	1.5102	0.287344	Pollen Ole e 1 allergen and extensin family protein
GSVIVG01024071001	AT2G16630		-0.758	0	-0.754	0	0.641	0		suppressed		57.2655	101.18	0.331769	7.32502	4.14295	1.20593	Pollen Ole e 1 allergen and extensin family protein
GSVIVG01033047001	AT5G41050				-0.785	0	0.711	0			induced	10.152	5.37932	0.197452	11.2616	36.1851	5.11108	Pollen Ole e 1 allergen and extensin family protein
GSVIVG01036094001	AT5G22430				-0.746	0				suppressed		123.441	135.702	0.049363	50.5537	0	0	Pollen Ole e 1 allergen and extensin family protein
GSVIVG01036543001	AT5G15780				-0.926	0				suppressed		12.1562	13.9685	0.869039	95.8034	3.89491	1.79704	Pollen Ole e 1 allergen and extensin family protein
GSVIVG01009461001	AT1G49760	PAB8			0.515	0.001				induced		0.677922	0	1.75185	0.278955	1.29157	1.62281	poly(A) binding protein 8
GSVIVG01013726001	AT5G13700	APAO			-0.511	0.001	-0.378	0.023		suppressed		1365.1	1553.74	0.331769	55.542	76.2304	61.8693	polyamine oxidase 1
GSVIVG01026304001	AT1G65840	ATPAO4	-0.538	0.001	-0.417	0.011	-0.783	0			suppressed	13.5795	18.452	33.6493	39.3881	27.461	64.1763	polyamine oxidase 4
GSVIVG01015201001	AT4G29720	ATPAO5			-0.866	0	-0.483	0.003		suppressed		111.609	132.456	5.24982	91.2118	10.2233	11.2958	polyamine oxidase 5
GSVIVG01007771001	AT1G70370	PG2			-0.72	0				suppressed		19.3397	16.3238	2.05608	8.77754	8.69287	5.07094	polygalacturonase 2
GSVIVG01032044001	AT5G06860	ATPGIP1	0.456	0.005	-0.685	0	-0.763	0			suppressed	1.68427	0.742428	0.551041	2.84962	1.07294	10.5588	polygalacturonase inhibiting protein 1
GSVIVG01011726001	AT5G28010		0.489	0.002	-0.329	0.05	-0.482	0.003			suppressed	3.74332	1.76097	0	0.132258	850.514	1812.75	Polyketide cyclase/dehydrase and lipid transport superfamily protein
GSVIVG01023115001	AT5G49800				-0.922	0				suppressed		5.77287	3.6315	1.01713	19.8035	8.55414	6.91725	Polyketide cyclase/dehydrase and lipid transport superfamily protein
GSVIVG01028194001	AT1G02475				-0.819	0					suppressed	4.7286	4.01454	10.549	19.2069	1.66912	6.10721	Polyketide cyclase/dehydrase and lipid transport superfamily protein
GSVIVG01035074001	AT1G70880		0.822	0	-0.75	0				suppressed		4.4086	0.281368	0.707178	61.7362	0	0	Polyketide cyclase/dehydrase and lipid transport superfamily protein
GSVIVG01014163001	AT1G50840	POLGAMMA2			-0.623	0	0.623	0			induced	251.736	264.215	153.242	178.991	77.871	49.4114	polymerase gamma 2
GSVIVG01036062001	AT3G44260	AtCAF1a					0.708	0			induced	3.38961	4.93666	24.5089	23.8406	172.327	82.6922	Polynucleotidyl transferase, ribonuclease H-like superfamily protein
GSVIVG01037328001	AT3G15140				-0.565	0	0.716	0			induced	26.1316	32.4126	14.5349	16.8505	68.8308	35.7575	Polynucleotidyl transferase, ribonuclease H-like superfamily protein
GSVIVG01015387001	AT3G18830	ATPLT5	-0.332	0.048			0.78	0			induced	4.41703	9.86543	0.353589	0.704606	17.6649	6.25316	polyol/monosaccharide transporter 5
GSVIVG01031930001	AT3G18830	PMT5	-0.849	0	0.917	0	-0.848	0			suppressed	36.991	93.7133	218.942	50.3678	104.025	267.675	polyol/monosaccharide transporter 5
GSVIVG01012037001	AT4G23660	AtPPT1			0.452	0.006					induced	10.1435	12.2075	11.0151	7.9118	6.15011	2.05611	polyprenyltransferase 1
GSVIVG01023461001	AT4G05320	UBI10			0.839	0	-0.598	0			suppressed	7.46979	8.193	49.9519	12.5264	53.4532	89.2902	polyubiquitin 10
GSVIVG01020263001	AT2G30070	ATKT1					0.696	0			induced	1.36006	1.57865	0	0	12.0623	0	potassium transporter 1
GSVIVG01019399001	AT5G41410	BEL1	0.843	0	0.934	0	0.811	0			induced	4.72438	0.278739	571.561	166.111	254.969	108.143	POX (plant homeobox) family protein
GSVIVG01019932001	AT4G22810		0.37	0.026			0.556	0			induced	1.35163	0.750315	0.098726	0.278955	21.3992	5.77973	Predicted AT-hook DNA-binding family protein
GSVIVG01022015001	AT5G27330		0.664	0	-0.782	0					induced	1090.7	299.537	134.582	670.502	59.6898	28.2792	Prefoldin chaperone subunit family protein
GSVIVG01031766001	AT1G49630	ATPREP2	0.639	0	0.752	0	0.571	0			induced	251.273	165.933	1050.89	571.886	76.9754	38.3482	presequence protease 2
GSVIVG01016960001	AT2G19770	PRF5			0.53	0.001	-0.643	0			suppressed	53.3033	59.3416	21.2484	15.7416	62.0929	96.1838	profilin 5
GSVIVG01001841001	AT5G40770	ATPHB3			0.657	0	0.689	0			induced	99.4905	94.6888	143.631	81.3404	82.6048	17.424	prohibitin 3
GSVIVG01015383001	AT3G24550	ATPERK1	-0.456	0.005	0.685	0					induced	103.398	204.858	228.185	153.045	204.761	123.087	proline extensin-like receptor kinase 1
GSVIVG01024081001	AT2G21140	ATPRP2			-0.929	0	0.631	0		suppressed		120.321	162.341	28.0596	4597.51	0.635688	0	proline-rich protein 2
GSVIVG01010101001	AT1G69020		0.362	0.03	0.35	0.036	0.757	0			induced	74.9504	61.1858	43.1626	27.4554	49.6043	17.9941	Prolyl oligopeptidase family protein
GSVIVG01037431001	AT1G14370	APK2A			0.938	0					suppressed	3.73911	4.36867	12.6625	3.83086	16.1943	26.6993	protein kinase 2A
GSVIVG01011045001	AT5G35960						-0.662	0			suppressed	0.336854	0.927378	1.59571	0.67573	4.89805	26.0188	Protein kinase family protein
GSVIVG01014414001	AT5G54380	THE1	-0.695	0	-0.812	0	-0.379	0.023	suppressed			51.8337	147.576	38.1551	139.949	66.0207	67.0488	protein kinase family protein
GSVIVG01019038001	AT2G23770	LYK4									suppressed	4.0591	3.72791	13.2239	9.09001	14.4553	26.6427	protein kinase family protein / peptidoglycan-binding LysM domain-containing protein
GSVIVG01025802001	AT2G40860				0.612	0	0.763	0			induced	61.6488	87.0419	90.7281	56.1109	98.1393	48.5585	protein kinase family protein / protein phosphatase 2C ( PP2C) family protein
GSVIVG01024439001	AT1G50240	FU			-0.635	0					induced	58.0024	70.1107	2.96071	12.8417	14.9817	4.03924	Protein kinase family protein with ARM repeat domain
GSVIVG01032435001	AT4G28670		-0.731	0	-0.87	0	-0.691	0	suppressed			5.76445	23.5447	1.67494	15.0659	2.85138	9.71771	Protein kinase family protein with domain of unknown function (DUF26)
GSVIVG01015298001	AT5G25930				0.754	0	-0.718	0			suppressed	0.677922	0.742428	26.0599	1.51259	18.9069	70.912	Protein kinase family protein with leucine-rich repeat domain
GSVIVG01035313001	AT5G25930				0.852	0					suppressed	1.01056	0.278739	42.2592	9.95806	8.47512	34.6172	Protein kinase family protein with leucine-rich repeat domain
GSVIVG01035314001	AT5G25930						-0.571	0			suppressed	1.01056	0.742428	10.2115	13.1444	6.33845	20.7828	Protein kinase family protein with leucine-rich repeat domain
GSVIVG01035315001	AT5G25930		0.387	0.02	0.43	0.009	-0.585	0			suppressed	3.40225	1.11496	11.5191	8.38771	7.34159	30.3709	Protein kinase family protein with leucine-rich repeat domain
GSVIVG01009611001	AT3G13690				-0.932	0	0.607	0			induced	20.7082	28.7943	6.26123	40.3884	129.643	56.8586	Protein kinase protein with adenine nucleotide alpha hydrolases-like domain
GSVIVG01009950001	AT1G77280				-0.934	0	-0.632	0			suppressed	3.73068	3.53508	5.08796	51.6904	17.4362	80.7429	Protein kinase protein with adenine nucleotide alpha hydrolases-like domain
GSVIVG01009979001	AT3G13690				-0.647	0					suppressed	1.01478	1.39895	0	0.132258	0.427158	4.52453	Protein kinase protein with adenine nucleotide alpha hydrolases-like domain
GSVIVG01016878001	AT3G13690		0.387	0.02	-0.862	0	0.653	0			induced	564.044	489.49	196.431	499.741	150.45	73.8493	Protein kinase protein with adenine nucleotide alpha hydrolases-like domain
GSVIVG01024833001	AT5G59010	BSK5	-0.355	0.033	-0.92	0	-0.768	0			suppressed	32.9193	50.3588	12.1149	33.9626	34.7337	56.8303	Protein kinase protein with tetratricopeptide repeat domain
GSVIVG01000017001	AT1G54820				-0.847	0	0.967	0			induced	24.3336	24.2766	6.18432	210.427	27.62	1.95485	Protein kinase superfamily protein
GSVIVG01000200001	AT5G24010						-0.711	0			suppressed	19.6892	30.3519	33.3427	51.7667	126.544	268.076	Protein kinase superfamily protein
GSVIVG01000212001	AT2G23200		0.691	0	-0.66	0					induced	56.8106	36.6121	84.0398	109.849	28.0269	11.2794	Protein kinase superfamily protein
GSVIVG01001078001	AT5G13290	CRN	-0.762	0	-0.947	0				suppressed		24.4726	57.1581	3.15816	24.168	5.48413	7.4144	Protein kinase superfamily protein
GSVIVG01002389001	AT4G33950	ATOST1			0.76	0	0.881	0			induced	6.78765	6.7993	23.8647	11.6895	68.3128	23.8824	Protein kinase superfamily protein
GSVIVG01006641001	AT5G54590	CRLK1					0.821	0			induced	0.677922	0.653897	0.049363	0	17.5271	1.95485	Protein kinase superfamily protein
GSVIVG01007646001	AT5G50180		-0.467	0.004	-0.932	0				suppressed		5.42759	9.41489	0.353589	11.3193	7.26257	4.88942	Protein kinase superfamily protein
GSVIVG01008816001	AT1G11050		0.366	0.028	0.385	0.02	-0.567	0			suppressed	0.673708	0.187579	1.78977	0	1.23187	8.56377	Protein kinase superfamily protein
GSVIVG01011376001	AT5G15080				-0.923	0	-0.356	0.033		suppressed		161.598	225.566	10.0806	92.6014	16.671	14.2541	Protein kinase superfamily protein
GSVIVG01011850001	AT1G25390						-0.621	0			suppressed	0.341068	0.372528	2.91939	2.86405	0	0.991566	Protein kinase superfamily protein
GSVIVG01012008001	AT1G68690	AtPERK9			-0.855	0					induced	247.235	299.023	88.2701	294.409	134.566	73.2199	Protein kinase superfamily protein
GSVIVG01013374001	AT1G76360		-0.436	0.008	0.698	0					suppressed	1.35163	3.43866	10.1185	3.30414	11.9512	23.96	Protein kinase superfamily protein
GSVIVG01013378001	AT1G20650	ASG5	0.927	0	-0.725	0					induced	37.572	19.3715	38.6419	73.8006	13.7608	4.343	Protein kinase superfamily protein
GSVIVG01015198001	AT5G56890		-0.385	0.021	-0.934	0	0.689	0			induced	59.9139	80.6616	41.0078	73.2161	185.673	60.45	Protein kinase superfamily protein
GSVIVG01015549001	AT5G35410	ATSOS2					-0.767	0			suppressed	12.8721	7.16657	8.68001	9.39784	13.4228	35.7602	Protein kinase superfamily protein
GSVIVG01015977001	AT1G80870		0.382	0.022	-0.911	0	-0.604	0		suppressed		35.9299	26.9211	2.87575	36.3531	6.39815	12.0119	Protein kinase superfamily protein
GSVIVG01016293001	AT1G16670				-0.357	0.033	-0.633	0			suppressed	0	0	0.049363	0.132258	0.864414	4.7836	Protein kinase superfamily protein
GSVIVG01016560001	AT1G07570	APK1	0.331	0.048	0.546	0.001	-0.726	0			suppressed	18.6365	18.6834	48.6799	43.4685	48.1657	78.4824	Protein kinase superfamily protein
GSVIVG01016857001	AT5G56890		-0.623	0	-0.896	0					induced	172.234	340.653	4.73438	126.201	110.647	48.5858	Protein kinase superfamily protein
GSVIVG01017680001	AT3G62220				0.822	0	-0.827	0			suppressed	29.5297	28.1009	36.1702	23.1146	71.5049	178.7	Protein kinase superfamily protein
GSVIVG01018462001	AT4G25390						-0.639	0			suppressed	62.3141	57.6061	96.1049	176.623	55.5082	118.614	Protein kinase superfamily protein
GSVIVG01019796001	AT1G63700	EMB71	0.639	0			0.593	0			induced	13.8827	7.8047	3.38888	2.26051	9.25963	3.65064	Protein kinase superfamily protein
GSVIVG01020230001	AT5G18500						0.693	0			induced	0	0	0	0.293393	5.93148	0.704222	Protein kinase superfamily protein
GSVIVG01020556001	AT1G53050				0.403	0.015	-0.548	0.001			suppressed	18.9481	22.9741	57.1167	66.7852	55.1012	111.291	Protein kinase superfamily protein
GSVIVG01020740001	AT4G18710	ATSK21			0.783	0	-0.605	0			suppressed	25.1084	18.168	23.4399	13.082	37.7238	69.1369	Protein kinase superfamily protein
GSVIVG01024679001	AT5G58520				-0.895	0	-0.606	0		suppressed		36.9742	34.2279	1.63935	37.3799	18.9556	23.8824	Protein kinase superfamily protein
GSVIVG01024760001	AT3G09010		0.691	0	-0.874	0	0.519	0.001		suppressed		12.4762	2.42275	15.684	134.887	0.745002	0.416877	Protein kinase superfamily protein
GSVIVG01025091001	AT1G07880	ATMPK13			0.765	0	-0.845	0			suppressed	25.3863	21.4243	35.686	12.9931	13.9685	31.8551	Protein kinase superfamily protein
GSVIVG01025185001	AT3G26700		-0.67	0	-0.754	0				suppressed		22.7209	49.8434	0.18368	12.5171	3.0103	2.51312	Protein kinase superfamily protein
GSVIVG01029224001	AT2G18890		0.514	0.001	-0.857	0					induced	6.41708	3.62887	0.614176	12.4663	57.7761	30.7221	Protein kinase superfamily protein
GSVIVG01030194001	AT5G01850				0.694	0	-0.642	0			suppressed	49.88	79.5879	53.4084	41.5135	47.3022	87.5032	Protein kinase superfamily protein
GSVIVG01031316001	AT1G09450	AtHaspin									induced	65.4806	67.0472	6.58728	6.77923	10.9086	3.72362	Protein kinase superfamily protein
GSVIVG01031722001	AT1G49730		-0.375	0.024	-0.743	0				suppressed		15.268	18.6422	0.049363	3.60966	5.78178	1.72407	Protein kinase superfamily protein
GSVIVG01031962001	AT4G34500		-0.407	0.014	0.478	0.003	0.772	0			induced	53.5516	94.1375	100.438	69.7341	126.208	49.7781	Protein kinase superfamily protein
GSVIVG01032460001	AT5G14720										induced	27.8285	33.0279	46.3588	29.4803	33.5515	14.4165	Protein kinase superfamily protein
GSVIVG01032656001	AT5G05200				0.909	0	0.361	0.031		induced		11.5162	8.94068	124.937	21.9485	26.9154	25.404	Protein kinase superfamily protein
GSVIVG01034995001	AT1G18390										induced	0	0	0	0	21.6885	9.16674	Protein kinase superfamily protein
GSVIVG01035486001	AT2G05940	RIPK					-0.764	0			suppressed	0.677922	0.930007	0.197452	0	15.5889	51.5541	Protein kinase superfamily protein
GSVIVG01036465001	AT5G38560	AtPERK8	-0.368	0.027	-0.945	0					induced	313.537	424.033	110.21	428.975	185.699	87.5324	Protein kinase superfamily protein
GSVIVG01038721001	AT1G66920				-0.376	0.024					suppressed	4.7581	4.54836	1.98489	3.83318	17.9323	37.4606	Protein kinase superfamily protein
GSVIVG01029973001	AT5G13530	KEG					0.818	0			induced	0	0	0	0	8.70296	2.21392	protein kinases;ubiquitin-protein ligases
GSVIVG01009267001	AT1G10020		-0.342	0.041	-0.813	0				suppressed		99.8018	210.778	14.9872	101.459	55.0305	34.8407	Protein of unknown function (DUF1005)
GSVIVG01037021001	AT1G10020		-0.386	0.02	-0.9	0	0.808	0		suppressed	induced	39.5763	83.3569	9.3643	248.712	71.5931	33.7552	Protein of unknown function (DUF1005)
GSVIVG01003726001	AT2G24290				-0.649	0					induced	70.1207	100.341	47.8454	63.3129	51.1255	28.3759	Protein of unknown function (DUF1068)
GSVIVG01012026001	AT1G13520		0.705	0	0.585	0	-0.523	0.001			suppressed	11.8362	2.79002	217.501	19.4737	136.328	490.217	Protein of unknown function (DUF1262)
GSVIVG01025039001	AT2G28690		-0.498	0.002	-0.683	0	-0.542	0.001			suppressed	0	0.560107	0.869039	1.65929	2.80177	9.05363	Protein of unknown function (DUF1635)
GSVIVG01008048001	AT5G39890		-0.426	0.01			-0.754	0			suppressed	3.40225	5.68172	0.389181	0.146696	5.49423	16.7225	Protein of unknown function (DUF1637)
GSVIVG01021226001	AT2G42670				0.934	0					suppressed	8.8172	7.16394	20.9855	6.50722	34.1577	55.66	Protein of unknown function (DUF1637)
GSVIVG01029951001	AT5G15120				-0.923	0	-0.782	0			suppressed	10.1435	9.20891	0.685358	10.5137	1.19236	12.5136	Protein of unknown function (DUF1637)
GSVIVG01008937001	AT1G68140		0.688	0			-0.831	0			suppressed	45.0207	24.579	24.1219	55.5288	11.3761	23.1216	Protein of unknown function (DUF1644)
GSVIVG01009563001	AT2G26530	AR781			0.82	0	-0.597	0			suppressed	2.02955	1.85213	15.6726	2.98187	32.1405	86.976	Protein of unknown function (DUF1645)
GSVIVG01031783001	AT2G26530	AR781			0.336	0.045	-0.749	0			suppressed	1.01899	1.49011	3.56916	2.12826	0.486864	6.82329	Protein of unknown function (DUF1645)
GSVIVG01032463001	AT1G70420				0.871	0	-0.371	0.026		induced		2.36641	3.35276	116.894	9.04437	11.366	16.011	Protein of unknown function (DUF1645)
GSVIVG01008290001	AT1G73850				-0.807	0	-0.636	0			suppressed	16.5986	12.0147	0.88281	7.44284	5.81207	16.2938	Protein of unknown function (DUF1666)
GSVIVG01019984001	AT5G39785		-0.548	0.001	0.853	0	-0.543	0.001			suppressed	2.37905	3.44917	36.7729	11.8507	26.3486	66.0983	Protein of unknown function (DUF1666)
GSVIVG01029552001	AT3G20260		-0.669	0	-0.507	0.002					induced	86.4962	156.923	0.268635	2.89061	9.29914	2.38815	Protein of unknown function (DUF1666)
GSVIVG01016733001	AT1G72510				0.499	0.002					suppressed	10.4762	10.4308	40.4372	21.5465	47.2223	83.2204	Protein of unknown function (DUF1677)
GSVIVG01010764001	AT3G19810		0.521	0.001	-0.546	0.001			induced			55.7368	15.3026	17.7596	28.7323	10.9187	10.2386	Protein of unknown function (DUF177)
GSVIVG01007693001	AT5G50150		-0.372	0.026	-0.808	0	-0.463	0.004		suppressed		123.171	152.972	28.1296	284.661	56.7997	57.4826	Protein of Unknown Function (DUF239)
GSVIVG01026339001	AT5G18460				-0.924	0				suppressed		55.5812	48.2306	1.11013	55.3174	5.84237	4.51267	Protein of Unknown Function (DUF239)
GSVIVG01032164001	AT2G41770		-0.392	0.018	-0.943	0					induced	45.046	75.9774	22.9107	107.14	40.4659	19.398	Protein of unknown function (DUF288)
GSVIVG01011086001	AT5G19260	FAF3	-0.392	0.018	-0.713	0	0.502	0.002		suppressed		6.77922	13.5153	0.600404	18.0818	2.36452	0.259066	Protein of unknown function (DUF3049)
GSVIVG01027058001	AT3G61670		0.5	0.002	0.884	0					suppressed	12.5142	6.52056	67.6062	22.7034	32.1194	58.0226	Protein of unknown function (DUF3133)
GSVIVG01007999001	AT5G62440				0.781	0					induced	102.337	91.408	96.655	57.5011	64.9847	34.7897	Protein of unknown function (DUF3223)
GSVIVG01037714001	AT3G20300		-0.406	0.014			0.824	0			induced	1.69691	3.2616	3.36366	1.52703	19.7015	6.55236	Protein of unknown function (DUF3537)
GSVIVG01032977001	AT3G19340				0.39	0.019	0.511	0.001			induced	51.5811	63.002	123.737	75.2098	72.2977	40.1525	Protein of unknown function (DUF3754)
[truncated: 990 more rows]
