# Supplementary material for: RNA-Seq reveals new DELLA targets and regulation in transgenic GA-insensitive grapevines
Source: BMC Plant Biol. 2019 Feb 18;19:80. doi: 10.1186/s12870-019-1675-4 (PMC6379989; doi:10.1186/s12870-019-1675-4)
Supplement: Supplementary file 3 — Table S3. Pearson correlation (r) of standardized RNA-Seq and digital qRT-PCR expressions for a selection of 30 genes in the transgenic lines. (XLSX 11 kb) [file 12870_2019_1675_MOESM3_ESM.xlsx]

## Sheet: Table S3
Table S3 Pearson correlation (r) of standardized RNA-Seq and digital qRT-PCR expressions for a selection of 30 genes in the transgenic lines.
Grapevine gene ID	A thaliana ID	Over-all correlation	Shoot correlation	Leaf correlation	Root correlation	Genoscope Annotation
GSVIVG01011710001	AT1G66350	0.83	0.9	0.66	0.98	VvDELLA1
GSVIVG01030735001	AT2G01570	0.99	0.99	0.97	0.95	VvDELLA2
GSVIVG01033494001	AT3G53750	0.99	0.9	1	0.99	ACTIN 3
GSVIVG01018450001	AT2G45650	0.99	1	0.99	0.94	AGAMOUS-like 6
GSVIVG01000687001	AT1G78440	1	0.98	1	1	Arabidopsis thaliana gibberellin 2-oxidase 1
GSVIVG01011756001	AT1G70940	1	0.93	1	0.95	Auxin efflux carrier family protein
GSVIVG01026927001	AT5G41315	0.99	0.57	0.99	0.99	basic helix-loop-helix (bHLH) DNA-binding superfamily protein
GSVIVG01024116001	AT4G38810	1	1	1	0.99	Calcium-binding EF-hand family protein
GSVIVG01010184001	AT3G19820	0.99	0.97	0.99	0.99	cell elongation protein / DWARF1 / DIMINUTO (DIM)
GSVIVG01036145001	AT2G27550	0.99	1		0.99	VvTFL1
GSVIVG01010554001	AT5G13930	0.99	0.92	0.99	0.98	Chalcone and stilbene synthase family protein
GSVIVG01010589001	AT5G13930	1	0.65	1	1	Chalcone and stilbene synthase family protein
GSVIVG01001205001	AT1G19670	0.98	1	0.97		chlorophyllase 1
GSVIVG01020167001	AT1G70210	0.99	0.99	1	0.97	CYCLIN D1;1
GSVIVG01020584001	AT5G44210	1	1	1	1	erf domain protein 9
GSVIVG01008782001	AT1G44090	0.99	0.96	1	0.9	VvGA20ox5b
GSVIVG01035796001	AT1G15550	0.99	0.8	0.98	0.99	VvGA3ox1a
GSVIVG01013913001	AT5G51190	1	0.99	0.99	1	Integrase-type DNA-binding superfamily protein
GSVIVG01001701001	AT2G22540	0.96	0.42	0.97	0.85	K-box region and MADS-box transcription factor family protein
GSVIVG01010513001	AT1G77080	0.98	0.86	1	0.97	K-box region and MADS-box transcription factor family protein
GSVIVG01007740001	AT5G14750	1	0.92	1	0.95	myb domain protein 66
GSVIVG01027648001	AT2G45190	1	0.9	1	0.15	Plant-specific transcription factor YABBY family protein
GSVIVG01013455001	AT1G21000	0.97	0.77	0.99	0.96	PLATZ transcription factor family protein
GSVIVG01011599001	AT1G14700	1	0.99	1	1	purple acid phosphatase 3
GSVIVG01025206001	AT2G28305	1	0.97	1	0.9	Putative lysine decarboxylase family protein
GSVIVG01009880001	AT3G53450	0.98	0.87	0.99	0.97	Putative lysine decarboxylase family protein
GSVIVG01030125001	AT2G04240	0.77	0.73	0.93	0.54	RING/U-box superfamily protein
GSVIVG01025191001	AT2G28390	0.96	0.99	0.93	0.89	SAND family protein
GSVIVG01027723001	AT3G23150	0.92	0.57	1	0.96	Signal transduction histidine kinase, hybrid-type, ethylene sensor
GSVIVG01020578001	AT1G53160	1	0.97	1	0.89	squamosa promoter binding protein-like 4
GSVIVG01010522001	AT5G50570	0.97	0.72	1	0.78	Squamosa promoter-binding protein-like (SBP domain) transcription factor family protein
