# Supplementary material for: RNA-Seq reveals new DELLA targets and regulation in transgenic GA-insensitive grapevines
Source: BMC Plant Biol. 2019 Feb 18;19:80. doi: 10.1186/s12870-019-1675-4 (PMC6379989; doi:10.1186/s12870-019-1675-4)
Supplement: Supplementary file 4 — Table S4. Transcription factor motifs significantly over-represented among the DEGs correlated to Vvgai1 (r ≥ 0.70) in the shoot, leaf and root tissues. (XLSX 13 kb) [file 12870_2019_1675_MOESM4_ESM.xlsx]

## Sheet: Table S4
Table S4 Transcription factor motifs significantly over-represented among the DEGs correlated to Vvgai1 (r ≥ 0.70) in the shoot, leaf and root tissues.
TF motif	Representative TF genes bearing the motif	Shoot				Leaf				Root				Annotation
		Induced (125 DEGs)		Suppressed (110 DEGs)		Induced (638 DEGs)		Suppressed (725 DEGs)		Induced (371 DEGs)		Suppressed (368 DEGs)
		No. of DEGs with the motif	FDR	No. of DEGs with the motif	FDR	No. of DEGs with the motif	FDR	No. of DEGs with the motif	FDR	No. of DEGs with the motif	FDR	No. of DEGs with the motif	FDR
DELLA	GSVIVG01011710001			49	<< 0.01			269	<< 0.01	126	<< 0.01			VvDELLA1
MIKC_MADS	GSVIVG01005934001							40	<< 0.01					K-box region and MADS-box transcription factor family protein
C2H2	GSVIVG01010283001									19	0.01			Indeterminate(ID)-domain 5
	GSVIVG01035391001									20	0.03			Indeterminate(ID)-domain 11
	GSVIVG01010284001							33	0.14	31	<< 0.01			Indeterminate(ID)-domain 5
TALE	GSVIVG01009273001			45	<< 0.01			261	<< 0.01	98	0.13			KNOTTED-like from Arabidopsis thaliana (KNAT1)
MYB	GSVIVG01027811001							85	0.08	52	0.03	57	<< 0.01	Myb domain protein 15
	GSVIVG01031341001							62	0.08			46	<< 0.01	Myb domain protein 61
	GSVIVG01020038001					31	0.14	39	0.03	23	0.05			Myb domain protein 88
TCP	GSVIVG01008023001					55	0.01	60	0.01	39	<< 0.01	30	0.12	TCP14, class I
	GSVIVG01014236001			9	0.15			46	0.01	24	0.07	25	0.04	TCP 4, class II
WRKY	GSVIVG01012196001					16	<< 0.01					8	0.03	WRKY DNA-binding protein 57
	GSVIVG01028244001					12	0.06							WRKY family transcription factor
	GSVIVG01010525001					24	<< 0.01					9	0.14	WRKY DNA-binding protein 75
	GSVIVG01035426001			5	0.23	24	0.06					14	0.16	WRKY DNA-binding protein 50
SPL	GSVIVG01020578001							12	0.07					Squamosa promoter binding protein-like 4
	GSVIVG01018204001					10	0.05					6	0.13	Squamosa promoter binding protein-like 8
AP2/ERF	GSVIVG01002195001							34	0.01					Integrase-type DNA-binding superfamily protein
	GSVIVG01028315001					58	0.04					43	<< 0.01	Ethylene response factor 1
	GSVIVG01035911001							93	0.07	59	0.01			Integrase-type DNA-binding superfamily protein
	GSVIVG01022076001							42	<< 0.01	19	0.12			DREB and EAR motif protein 3
	GSVIVG01035098001											21	0.09	Ethylene-responsive element binding protein
	GSVIVG01009007001					26	0.15			20	0.05			Related to AP2 4
	GSVIVG01037712001					55	0.1			35	0.11			Ethylene responsive element binding factor 3
	GSVIVG01013918001					58	0.06			33	0.19	33	0.19	Integrase-type DNA-binding superfamily protein
	GSVIVG01015037001			9	0.23					27	0.12			Integrase-type DNA-binding superfamily protein
bHLH	GSVIVG01027766001							31	0.03					Basic helix-loop-helix (bHLH) DNA-binding superfamily protein
	GSVIVG01009292001					40	0.1	51	0.01					CIB4
	GSVIVG01000771001					6	0.1	9	0.01					Basic helix-loop-helix (bHLH) DNA-binding superfamily protein
	GSVIVG01028516001			12	0.09					27	0.17			Phytochrome interacting factor 3-like 5
	GSVIVG01033356001											14	0.2	Basic helix-loop-helix (bHLH) DNA-binding superfamily protein
G2-like	GSVIVG01003551001											8	0.1	Homeodomain-like superfamily protein
YABBY	GSVIVG01027648001					9	0.11							Plant-specific transcription factor YABBY family protein
NAC	GSVIVG01033372001			4	0.12	17	0.01							NAC domain containing protein 47
	GSVIVG01015274001							22	0.1					NAC domain containing protein 75
	GSVIVG01008839001	3	0.58			15	0.02	12	0.13			8	0.13	NAC (No Apical Meristem) domain transcriptional regulator superfamily protein
HD-ZIP	GSVIVG01019012001			4	0.09									Homeobox protein 40
	GSVIVG01020033001					12	0.11			8	0.14			Homeobox-leucine zipper protein family
bZIP	GSVIVG01022200001					14	0.01							bZIP transcription factor family protein
	GSVIVG01035829001					29	0.07			17	0.18			Basic-leucine zipper (bZIP) transcription factor family protein
	GSVIVG01031238001	8	0.58			31	0.11			21	0.1			Basic region/leucine zipper motif 53
Trihelix	GSVIVG01011168001					23	0.15							Homeodomain-like superfamily protein
HSF	GSVIVG01009477001									13	0.17			Heat shock transcription factor B4
