# Supplementary material for: RNA-Seq reveals new DELLA targets and regulation in transgenic GA-insensitive grapevines
Source: BMC Plant Biol. 2019 Feb 18;19:80. doi: 10.1186/s12870-019-1675-4 (PMC6379989; doi:10.1186/s12870-019-1675-4)
Supplement: Supplementary file 5 — Table S5. A list of the 395 DELLA-bearing DEGs with co-presences of other TF motifs predicted. (XLSX 67 kb) [file 12870_2019_1675_MOESM5_ESM.xlsx]

## Sheet: Table S5
Table S5 A list of the 395 DELLA-bearing DEGs with co-presences of other TF motifs predicted
Grapevine gene ID	Arabidopsis ID	Annotation	Gene Name	Correlation to Vvgai1						DELLA	TALE	TCP (class I)	TCP (class II)	MYB			IDD - C2H2			AP2/ERF		MADS BOX	bHLH	PHY	HD-ZIP
				Shoot - r	Shoot - rpval	Leaf - r	Leaf - rpval	Root - r	Root - rpval	VvDELLA1	KNAT1	TCP14	TCP4	MYB15	MYB61	MYB88	IDD5a	IDD5b	IDD11	ESE3	ERF17	SVP	CIB4	PIF1	HDZIP1
GSVIVG01036145001	AT2G27550	centroradialis; VvTFL1	VvTFL1	-0.725	0			0.765	0	present	present
GSVIVG01033064001	AT5G50570	Squamosa promoter-binding protein-like (SBP domain) transcription factor family protein	VvSBP12	-0.713	0	-0.844	0			present	present
GSVIVG01033519001	AT2G42200	squamosa promoter binding protein-like 9	AtSPL9	-0.749	0	-0.827	0			present	present
GSVIVG01010522001	AT5G50570	Squamosa promoter-binding protein-like (SBP domain) transcription factor family protein	SPL13	-0.73	0					present	present
GSVIVG01037598001	AT3G22190	IQ-domain 5	IQD5			-0.964	0			present	present
GSVIVG01027429001	AT4G00820	IQ-domain 17	IQD17			-0.826	0			present	present												present	present	present
GSVIVG01015291001	AT3G16490	IQ-domain 26	IQD26	-0.846	0	-0.885	0			present									present
GSVIVG01004809001	AT4G22140	PHD finger family protein / bromo-adjacent homology (BAH) domain-containing protein	EBS			-0.821	0			present	present
GSVIVG01001269001	AT2G45190	Plant-specific transcription factor YABBY family protein	YABBY1			-0.923	0			present	present
GSVIVG01027648001	AT2G45190	Plant-specific transcription factor YABBY family protein	YABBY1			-0.851	0			present	present									present
GSVIVG01019399001	AT5G41410	POX (plant homeobox) family protein	BEL1					0.811	0	present	present
GSVIVG01019043001	AT2G23760	BEL1-like homeodomain 4	BLH4			-0.781	0	0.715	0	present	present									present
GSVIVG01009589001	AT5G42630	Homeodomain-like superfamily protein	KAN4	-0.73	0	-0.916	0	0.868	0	present	present
GSVIVG01035391001	AT3G13810	indeterminate(ID)-domain 11	AtIDD11			-0.8	0	0.889	0	present	present
GSVIVG01010283001	AT2G02070	indeterminate(ID)-domain 5	AtIDD5					0.93	0	present	present										present	present
GSVIVG01010284001	AT2G02070	indeterminate(ID)-domain 5	AtIDD5			-0.733	0	0.983	0	present	present									present	present	present
GSVIVG01011412001	AT5G15230	GAST1 protein homolog 4	GASA4			-0.845	0			present	present
GSVIVG01035048001	AT5G49300	GATA transcription factor 16	GATA16			-0.879	0			present	present
GSVIVG01017011001	AT4G32890	GATA transcription factor 9	GATA9			-0.911	0			present	present			present								present
GSVIVG01033385001	AT4G32890	GATA transcription factor 9	GATA9			-0.869	0			present												present
GSVIVG01019913001	AT4G37740	growth-regulating factor 2	AtGRF2			-0.841	0			present	present	present				present							present
GSVIVG01027535001	AT2G36400	growth-regulating factor 3	GRF3	-0.863	0					present	present	present	present					present						present
GSVIVG01038629001	AT5G53660	growth-regulating factor 7	AtGRF7			-0.852	0			present	present
GSVIVG01037810001	AT1G70210	CYCLIN D1;1	CYCD1;1			-0.842	0			present						present
GSVIVG01009432001	AT4G34160	CYCLIN D3;1	CYCD3			-0.78	0			present		present
GSVIVG01018453001	AT4G25420	2-oxoglutarate (2OG) and Fe(II)-dependent oxygenase superfamily protein	AT2301, GA20ox1					0.96	0	present
GSVIVG01013708001	AT2G26640	3-ketoacyl-CoA synthase 11	KCS11			-0.876	0			present	present
GSVIVG01035272001	AT1G65890	acyl activating enzyme 12	AAE12	-0.756	0					present	present
GSVIVG01012253001	AT2G03720	Adenine nucleotide alpha hydrolases-like superfamily protein	MRH6			-0.893	0			present		present	present
GSVIVG01029151001	AT5G57590	adenosylmethionine-8-amino-7-oxononanoate transaminases	BIO1			-0.929	0			present	present					present				present				present
GSVIVG01018450001	AT2G45650	AGAMOUS-like 6	AGL6	-0.718	0					present	present				present					present	present	present
GSVIVG01018468001	AT2G28100	alpha-L-fucosidase 1	ATFUC1			-0.918	0			present
GSVIVG01007826001	AT5G13690	alpha-N-acetylglucosaminidase family / NAGLU family	CYL1					0.702	0	present	present									present
GSVIVG01009315001	AT1G27480	alpha/beta-Hydrolases superfamily protein				-0.922	0			present												present
GSVIVG01009348001	AT3G03990	alpha/beta-Hydrolases superfamily protein						0.821	0	present				present	present
GSVIVG01012000001	AT1G26120	alpha/beta-Hydrolases superfamily protein	ICME-LIKE1			-0.941	0			present	present			present
GSVIVG01013058001	AT1G32190	alpha/beta-Hydrolases superfamily protein						0.867	0	present	present									present	present	present
GSVIVG01015426001	AT3G24420	alpha/beta-Hydrolases superfamily protein	DLK2					0.815	0	present	present							present
GSVIVG01019660001	AT4G24140	alpha/beta-Hydrolases superfamily protein				-0.868	0			present	present					present
GSVIVG01023622001	AT4G30610	alpha/beta-Hydrolases superfamily protein	BRS1	-0.723	0	-0.885	0			present	present
GSVIVG01035112001	AT4G02340	alpha/beta-Hydrolases superfamily protein						0.836	0	present
GSVIVG01035113001	AT4G02340	alpha/beta-Hydrolases superfamily protein						0.78	0	present	present										present	present
GSVIVG01036396001	AT4G10030	alpha/beta-Hydrolases superfamily protein				-0.787	0	0.701	0	present	present
GSVIVG01025576001	AT2G37330	aluminum sensitive 3	ALS3			-0.844	0	0.907	0	present	present	present				present									present
GSVIVG01022319001	AT3G48150	anaphase-promoting complex subunit 8	APC8			-0.894	0			present
GSVIVG01005098001	AT5G35810	Ankyrin repeat family protein				-0.784	0			present	present									present
GSVIVG01026877001	AT5G23850	Arabidopsis thaliana protein of unknown function (DUF821)		-0.748	0					present	present					present	present	present	present	present
GSVIVG01027049001	AT3G61640	arabinogalactan protein 20	AGP20			-0.726	0			present		present	present
GSVIVG01016097001	AT1G16060	ARIA-interacting double AP2 domain protein	ADAP			-0.884	0	0.887	0	present	present
GSVIVG01017870001	AT5G18980	ARM repeat superfamily protein						0.73	0	present								present
GSVIVG01035894001	AT4G31890	ARM repeat superfamily protein				-0.91	0			present	present	present	present							present	present	present
GSVIVG01001133001	AT2G19640	ASH1-related protein 2	ASHR2					0.759	0	present	present
GSVIVG01017086001	AT3G16060	ATP binding microtubule motor family protein				-0.917	0			present	present	present	present								present	present	present	present	present
GSVIVG01018057001	AT3G22890	ATP sulfurylase 1	APS1	-0.735	0					present	present										present	present		present
GSVIVG01027166001	AT2G46530	auxin response factor 11	ARF11			-0.927	0			present	present									present
GSVIVG01009738001	AT1G75310	auxin-like 1 protein	AUL1			-0.893	0			present										present			present	present
GSVIVG01000012001	AT1G72210	basic helix-loop-helix (bHLH) DNA-binding superfamily protein		-0.752	0	-0.756	0			present
GSVIVG01018094001	AT4G02590	basic helix-loop-helix (bHLH) DNA-binding superfamily protein	UNE12					0.829	0	present
GSVIVG01018111001	AT5G43650	basic helix-loop-helix (bHLH) DNA-binding superfamily protein	BHLH92					0.73	0	present	present														present
GSVIVG01027446001	AT2G46810	basic helix-loop-helix (bHLH) DNA-binding superfamily protein				-0.87	0			present				present	present
GSVIVG01024693001	AT3G51780	BCL-2-associated athanogene 4	ATBAG4	-0.736	0	-0.874	0			present
GSVIVG01003999001	AT5G36890	beta glucosidase 42	BGLU42			-0.908	0			present
GSVIVG01004405001	AT5G65640	beta HLH protein 93	bHLH093			-0.773	0			present	present
GSVIVG01033538001	AT3G57240	beta-1,3-glucanase 3	AtBG3	-0.715	0					present
GSVIVG01019758001	AT5G12250	beta-6 tubulin	TUB6			-0.917	0			present	present											present
GSVIVG01013328001	AT5G64570	beta-D-xylosidase 4	ATBXL4			-0.937	0	0.759	0	present															present
GSVIVG01022541001	AT5G64570	beta-D-xylosidase 4	ATBXL4			-0.865	0			present
GSVIVG01020995001	AT5G20710	beta-galactosidase 7	BGAL7					0.811	0	present		present	present
GSVIVG01006709001	AT2G28470	beta-galactosidase 8	BGAL8			-0.82	0	0.735	0	present												present
GSVIVG01025170001	AT2G28470	beta-galactosidase 8	BGAL8					0.749	0	present					present					present
GSVIVG01019666001	AT1G64690	branchless trichome	BLT			-0.877	0			present	present
GSVIVG01009517001	AT5G42750	BRI1 kinase inhibitor 1	BKI1					0.81	0	present	present
GSVIVG01013365001	AT2G30600	BTB/POZ domain-containing protein						0.801	0	present						present	present	present	present		present	present
GSVIVG01013168001	AT4G17810	C2H2 and C2HC zinc fingers superfamily protein				-0.859	0			present
GSVIVG01008925001	AT1G75710	C2H2-like zinc finger protein				-0.842	0			present	present													present	present
GSVIVG01010961001	AT5G03150	C2H2-like zinc finger protein	IDD5					0.776	0	present
GSVIVG01011712001	AT1G70810	Calcium-dependent lipid-binding (CaLB domain) family protein		-0.817	0					present	present							present
GSVIVG01033529001	AT3G57880	Calcium-dependent lipid-binding (CaLB domain) plant phosphoribosyltransferase family protein				-0.858	0			present													present	present	present
GSVIVG01022524001	AT2G38910	calcium-dependent protein kinase 20	CPK20			-0.941	0			present	present			present
GSVIVG01013467001	AT5G42380	calmodulin like 37	CML37					0.79	0	present						present	present	present	present		present	present
GSVIVG01036726001	AT1G79480	Carbohydrate-binding X8 domain superfamily protein				-0.863	0			present
GSVIVG01024741001	AT3G51860	cation exchanger 3	ATCAX3			-0.905	0			present	present			present
GSVIVG01038707001	AT5G53420	CCT motif family protein						0.819	0	present
GSVIVG01023643001	AT5G17420	Cellulose synthase family protein	ATCESA7			-0.854	0			present	present				present
GSVIVG01031405001	AT5G22740	cellulose synthase-like A02	ATCSLA02			-0.88	0			present	present
GSVIVG01018928001	AT4G36520	Chaperone DnaJ-domain superfamily protein				-0.781	0			present	present									present		present
GSVIVG01031207001	AT1G56300	Chaperone DnaJ-domain superfamily protein						0.835	0	present	present
GSVIVG01012662001	AT3G21630	chitin elicitor receptor kinase 1	AtCERK1			-0.775	0			present					present
GSVIVG01035029001	AT1G05850	Chitinase family protein	ATCTL1			-0.862	0			present	present	present	present	present								present
GSVIVG01032746001	AT5G20420	chromatin remodeling 42	CHR42					0.846	0	present													present		present
GSVIVG01009972001	AT4G39330	cinnamyl alcohol dehydrogenase 9	ATCAD9			-0.801	0			present					present
GSVIVG01038230001	AT1G62810	Copper amine oxidase family protein	CuAO1					0.923	0	present													present
GSVIVG01024839001	AT5G59030	copper transporter 1	COPT1			-0.832	0			present	present
GSVIVG01016621001	AT5G15050	Core-2/I-branching beta-1,6-N-acetylglucosaminyltransferase family protein				-0.854	0			present	present			present	present					present	present	present
GSVIVG01023783001	AT4G34530	cryptochrome-interacting basic-helix-loop-helix 1	CIB1			-0.891	0			present	present	present	present										present	present
GSVIVG01036683001	AT3G12670	CTP synthase family protein	emb2742					0.877	0	present	present			present		present				present
GSVIVG01001270001	AT4G12420	Cupredoxin superfamily protein	SKU5			-0.797	0			present	present			present
GSVIVG01001807001	AT3G27200	Cupredoxin superfamily protein				-0.792	0			present	present
GSVIVG01025232001	AT5G04250	Cysteine proteinases superfamily protein				-0.798	0			present	present
GSVIVG01011969001	AT1G26100	Cytochrome b561/ferric reductase transmembrane protein family				-0.759	0			present
GSVIVG01001101001	AT1G11680	CYTOCHROME P450 51G1	CYP51			-0.784	0			present							present	present	present
GSVIVG01018977001	AT3G50660	Cytochrome P450 superfamily protein	AtDWF4			-0.913	0			present							present	present	present
GSVIVG01024925001	AT2G29090	cytochrome P450, family 707, subfamily A, polypeptide 2	CYP707A2			-0.71	0			present						present		present	present
GSVIVG01030579001	AT2G42250	cytochrome P450, family 712, subfamily A, polypeptide 1	CYP712A1					0.885	0	present	present
GSVIVG01034704001	AT5G04660	cytochrome P450, family 77, subfamily A, polypeptide 4	CYP77A4			-0.851	0			present	present
GSVIVG01031854001	AT4G31940	cytochrome P450, family 82, subfamily C, polypeptide 4	CYP82C4			-0.773	0			present
GSVIVG01009855001	AT4G31500	cytochrome P450, family 83, subfamily B, polypeptide 1	ATR4					0.808	0	present
GSVIVG01012479001	AT1G69420	DHHC-type zinc finger family protein				-0.837	0			present	present			present
GSVIVG01027419001	AT4G00840	DHHC-type zinc finger family protein						0.814	0	present
GSVIVG01025968001	AT5G17680	disease resistance protein (TIR-NBS-LRR class), putative						0.782	0	present
GSVIVG01009657001	AT1G75090	DNA glycosylase superfamily protein				-0.783	0			present	present			present			present	present	present
GSVIVG01010060001	AT5G44680	DNA glycosylase superfamily protein		-0.704	0	-0.846	0			present	present		present	present						present
GSVIVG01005997001	AT1G05577	Domain of unknown function (DUF966)						0.764	0	present	present					present		present
GSVIVG01006373001	AT5G10150	Domain of unknown function (DUF966)						0.821	0	present	present
GSVIVG01022076001	AT2G23340	DREB and EAR motif protein 3	DEAR3			-0.829	0			present	present
GSVIVG01033035001	AT5G41070	dsRNA-binding protein 5	DRB5			-0.817	0			present	present
GSVIVG01021832001	AT1G76880	Duplicated homeodomain-like superfamily protein				-0.935	0			present	present												present	present	present
GSVIVG01034001001	AT2G38090	Duplicated homeodomain-like superfamily protein				-0.758	0			present
GSVIVG01035465001	AT1G76880	Duplicated homeodomain-like superfamily protein				-0.901	0	0.947	0	present
GSVIVG01011476001	AT5G15350	early nodulin-like protein 17	AtENODL17			-0.828	0			present	present
GSVIVG01015108001	AT1G17455	ELF4-like 4	ELF4-L4					0.932	0	present
GSVIVG01022425001	AT5G63640	ENTH/VHS/GAT family protein						0.844	0	present	present											present
GSVIVG01021897001	AT1G54570	Esterase/lipase/thioesterase family protein	PES1					0.817	0	present	present
GSVIVG01022186001	AT5G10080	Eukaryotic aspartyl protease family protein				-0.71	0			present	present	present	present							present
GSVIVG01036053001	AT3G52500	Eukaryotic aspartyl protease family protein				-0.895	0			present	present
GSVIVG01016810001	AT3G13920	eukaryotic translation initiation factor 4A1	EIF4A1					0.779	0	present				present	present
GSVIVG01009064001	AT5G64260	EXORDIUM like 2	EXL2	-0.737	0	-0.721	0			present
GSVIVG01024946001	AT2G39700	expansin A4	ATEXP4					0.778	0	present	present
GSVIVG01034162001	AT2G39700	expansin A4	ATEXP4			-0.864	0			present	present		present										present	present
GSVIVG01024572001	AT2G40610	expansin A8	ATEXP8			-0.89	0			present
GSVIVG01021526001	AT5G46170	F-box family protein						0.876	0	present	present									present
GSVIVG01003183001	AT3G62980	F-box/RNI-like superfamily protein	TIR1					0.802	0	present
GSVIVG01022545001	AT2G35860	FASCICLIN-like arabinogalactan protein 16 precursor	FLA16			-0.956	0			present	present	present	present							present
GSVIVG01031248001	AT1G18610	Galactose oxidase/kelch repeat superfamily protein				-0.844	0			present	present
GSVIVG01035172001	AT3G10700	galacturonic acid kinase	GalAK			-0.756	0			present							present	present	present
GSVIVG01017173001	AT1G15550	gibberellin 3-oxidase 1	ATGA3OX1					0.91	0	present	present			present						present		present
GSVIVG01035796001	AT1G15550	gibberellin 3-oxidase 1	ATGA3OX1					0.939	0	present	present			present
GSVIVG01033563001	AT1G74670	Gibberellin-regulated family protein	GASA6			-0.841	0			present	present
GSVIVG01000913001	AT5G13110	glucose-6-phosphate dehydrogenase 2	G6PD2					0.784	0	present
GSVIVG01012209001	AT5G46110	Glucose-6-phosphate/phosphate translocator-related	APE2			-0.7	0			present	present												present	present
GSVIVG01012210001	AT5G46110	Glucose-6-phosphate/phosphate translocator-related	APE2	-0.702	0	-0.933	0	0.851	0	present	present			present
GSVIVG01015211001	AT2G26080	glycine decarboxylase P-protein 2	AtGLDP2			-0.922	0			present				present	present
GSVIVG01000073001	AT1G09010	glycoside hydrolase family 2 protein		-0.728	0					present	present													present
GSVIVG01019523001	AT1G64390	glycosyl hydrolase 9C2	AtGH9C2			-0.703	0			present
GSVIVG01037542001	AT5G20950	Glycosyl hydrolase family protein				-0.801	0			present												present
GSVIVG01018625001	AT1G62660	Glycosyl hydrolases family 32 protein				-0.832	0			present	present			present
GSVIVG01000142001	AT3G49950	GRAS family transcription factor				-0.884	0	0.95	0	present	present
GSVIVG01019722001	AT1G33240	GT-2-like 1	AT-GTL1			-0.881	0			present	present									present
GSVIVG01019734001	AT3G60330	H(+)-ATPase 7	AHA7			-0.865	0			present	present				present					present	present	present
GSVIVG01020608001	AT1G28440	HAESA-like 1	HSL1			-0.902	0			present		present
GSVIVG01021118001	AT1G28440	HAESA-like 1	HSL1			-0.917	0			present
GSVIVG01009477001	AT1G46264	heat shock transcription factor B4	AT-HSFB4			-0.709	0			present	present
GSVIVG01015389001	AT3G24520	heat shock transcription factor C1	AT-HSFC1			-0.763	0	0.718	0	present	present			present		present								present
GSVIVG01005129001	AT5G50740	Heavy metal transport/detoxification superfamily protein				-0.778	0			present
GSVIVG01005132001	AT5G50740	Heavy metal transport/detoxification superfamily protein				-0.752	0			present	present
GSVIVG01017890001	AT5G19090	Heavy metal transport/detoxification superfamily protein				-0.866	0			present	present
GSVIVG01011701001	AT1G14900	high mobility group A	HMGA			-0.7	0			present	present		present								present	present
GSVIVG01025019001	AT5G02560	histone H2A 12	HTA12			-0.784	0			present										present
GSVIVG01033481001	AT5G06710	homeobox from Arabidopsis thaliana	HAT14			-0.752	0			present	present
GSVIVG01002447001	AT4G37790	Homeobox-leucine zipper protein family	HAT22	-0.725	0					present	present				present
GSVIVG01020033001	AT1G69780	Homeobox-leucine zipper protein family	ATHB13	-0.725	0	-0.94	0			present	present
GSVIVG01016986001	AT3G16360	HPT phosphotransmitter 4	AHP4			-0.888	0			present	present
GSVIVG01012547001	AT1G74520	HVA22 homologue A	ATHVA22A					0.742	0	present						present
GSVIVG01021019001	AT4G13840	HXXXD-type acyl-transferase family protein	CER26			-0.82	0			present	present										present	present
GSVIVG01030419001	AT3G07880	Immunoglobulin E-set superfamily protein	SCN1			-0.809	0			present	present			present
GSVIVG01002195001	AT2G44940	Integrase-type DNA-binding superfamily protein				-0.839	0			present	present					present							present	present
GSVIVG01013918001	AT5G51190	Integrase-type DNA-binding superfamily protein						0.781	0	present
GSVIVG01013934001	AT5G51190	Integrase-type DNA-binding superfamily protein						0.789	0	present								present
GSVIVG01017315001	AT1G15360	Integrase-type DNA-binding superfamily protein	SHN1			-0.85	0			present	present							present
GSVIVG01035502001	AT1G19210	Integrase-type DNA-binding superfamily protein						0.738	0	present	present			present		present				present				present	present
GSVIVG01015641001	AT2G22540	K-box region and MADS-box transcription factor family protein	AGL22	-0.704	0	-0.886	0			present
GSVIVG01032503001	AT1G70300	K+ uptake permease 6	KUP6					0.781	0	present					present
GSVIVG01029368001	AT1G48405	Kinase interacting (KIP1-like) family protein				-0.877	0			present
GSVIVG01030488001	AT1G62360	SHOOT MERISTEMLESS	BUM	-0.826	0	-0.728	0			present	present										present	present
GSVIVG01008406001	AT1G18140	laccase 1	LAC1	-0.916	0					present				present	present
GSVIVG01025046001	AT5G60020	laccase 17	ATLAC17			-0.848	0			present
GSVIVG01001303001	AT4G17260	Lactate/malate dehydrogenase family protein		-0.752	0					present			present
GSVIVG01009829001	AT4G36180	Leucine-rich receptor-like protein kinase family protein		-0.726	0					present				present	present	present				present	present	present
GSVIVG01022212001	AT5G10020	Leucine-rich receptor-like protein kinase family protein				-0.708	0			present	present			present	present
GSVIVG01035476001	AT2G26330	Leucine-rich receptor-like protein kinase family protein	ER	-0.749	0					present	present
GSVIVG01015416001	AT3G24480	Leucine-rich repeat (LRR) family protein				-0.728	0			present	present
GSVIVG01015897001	AT3G17640	Leucine-rich repeat (LRR) family protein				-0.772	0			present	present			present	present
GSVIVG01004912001	AT4G22730	Leucine-rich repeat protein kinase family protein				-0.914	0			present	present
GSVIVG01015460001	AT2G26730	Leucine-rich repeat protein kinase family protein				-0.885	0			present						present					present	present
GSVIVG01021233001	AT5G45800	Leucine-rich repeat protein kinase family protein	MEE62					0.87	0	present	present			present
GSVIVG01024545001	AT5G58300	Leucine-rich repeat protein kinase family protein				-0.933	0			present
GSVIVG01033749001	AT2G36570	Leucine-rich repeat protein kinase family protein	PXC1			-0.761	0			present	present
GSVIVG01036936001	AT1G31420	Leucine-rich repeat protein kinase family protein	FEI1			-0.89	0			present	present	present	present					present					present
GSVIVG01011857001	AT1G68400	leucine-rich repeat transmembrane protein kinase family protein				-0.752	0			present	present												present	present
GSVIVG01031892001	AT1G49430	long-chain acyl-CoA synthetase 2	LACS2			-0.87	0			present				present			present	present
GSVIVG01008882001	AT1G21880	lysm domain GPI-anchored protein 1 precursor	LYM1			-0.708	0			present
GSVIVG01011635001	AT1G14780	MAC/Perforin domain-containing protein						0.892	0	present	present
GSVIVG01001106001	AT5G13400	Major facilitator superfamily protein				-0.785	0	0.875	0	present								present
GSVIVG01022030001	AT1G54730	Major facilitator superfamily protein				-0.916	0			present	present			present	present
GSVIVG01032716001	AT2G40460	Major facilitator superfamily protein		-0.838	0					present
GSVIVG01032545001	AT1G70170	matrix metalloproteinase	MMP	-0.748	0	-0.906	0			present
GSVIVG01030538001	AT2G04530	Metallo-hydrolase/oxidoreductase superfamily protein	CPZ			-0.85	0			present	present
GSVIVG01024970001	AT3G09390	metallothionein 2A	ATMT-1			-0.865	0			present
GSVIVG01038361001	AT4G13780	methionine--tRNA ligase, putative / methionyl-tRNA synthetase, putative / MetRS, putative		-0.743	0			0.838	0	present
GSVIVG01005137001	AT5G47630	mitochondrial acyl carrier protein 3	mtACP3			-0.843	0			present				present						present
GSVIVG01015230001	AT4G26180	Mitochondrial substrate carrier family protein	CoAc2	-0.862	0					present	present							present
GSVIVG01025105001	AT3G45640	mitogen-activated protein kinase 3	MAPK3	-0.794	0					present	present									present
GSVIVG01028744001	AT3G59140	multidrug resistance-associated protein 14	ABCC10					0.923	0	present
GSVIVG01021595001	AT2G34660	multidrug resistance-associated protein 2	ABCC2					0.708	0	present
GSVIVG01018403001	AT3G60160	multidrug resistance-associated protein 9	ABCC9					0.862	0	present	present												present
GSVIVG01027931001	AT3G24320	MUTL protein homolog 1	ATMSH1			-0.847	0			present	present
GSVIVG01031496001	AT5G57620	myb domain protein 36	AtMYB36			-0.704	0			present	present
GSVIVG01028235001	AT1G09540	myb domain protein 61	ATMYB61			-0.913	0			present	present			present
GSVIVG01009424001	AT5G67300	myb domain protein r1	ATMYB44			-0.719	0	0.8	0	present							present	present		present
GSVIVG01012124001	AT1G31070	N-acetylglucosamine-1-phosphate uridylyltransferase 1	GlcNAc1pUT1					0.761	0	present							present	present	present
GSVIVG01006086001	AT2G35020	N-acetylglucosamine-1-phosphate uridylyltransferase 2	GlcNAc1pUT2					0.752	0	present							present	present	present	present
GSVIVG01035359001	AT5G11790	N-MYC downregulated-like 2	NDL2			-0.887	0			present	present			present									present	present	present
GSVIVG01009430001	AT3G16150	N-terminal nucleophile aminohydrolases (Ntn hydrolases) superfamily protein	ASPGB1	-0.72	0					present	present
GSVIVG01009651001	AT3G10480	NAC domain containing protein 50	ANAC050					0.785	0	present		present
GSVIVG01020609001	AT4G28500	NAC domain containing protein 73	ANAC073			-0.831	0			present	present			present
GSVIVG01015274001	AT4G29230	NAC domain containing protein 75	anac075			-0.751	0			present	present
GSVIVG01036091001	AT5G22380	NAC domain containing protein 90	anac090					0.749	0	present	present				present					present		present
GSVIVG01019702001	AT4G35580	NAC transcription factor-like 9	CBNAC					0.738	0	present				present			present	present	present
GSVIVG01024890001	AT2G29260	NAD(P)-binding Rossmann-fold superfamily protein		-0.814	0	-0.836	0	0.828	0	present	present
GSVIVG01027067001	AT4G27250	NAD(P)-binding Rossmann-fold superfamily protein						0.917	0	present							present	present	present
GSVIVG01027600001	AT2G45400	NAD(P)-binding Rossmann-fold superfamily protein	BEN1			-0.762	0			present	present
GSVIVG01036674001	AT3G27890	NADPH:quinone oxidoreductase	NQR			-0.862	0			present											present	present
GSVIVG01021958001	AT4G27190	NB-ARC domain-containing disease resistance protein				-0.758	0			present									present
GSVIVG01032504001	AT5G14890	NHL domain-containing protein				-0.835	0			present
GSVIVG01021831001	AT3G04810	NIMA-related kinase 2	ATNEK2			-0.827	0			present	present
GSVIVG01029057001	AT3G24220	nine-cis-epoxycarotenoid dioxygenase 6	ATNCED6					0.764	0	present	present			present	present					present	present	present		present
GSVIVG01019717001	AT3G30340	nodulin MtN21 /EamA-like transporter family protein	UMAMIT32					0.925	0	present	present			present									present
GSVIVG01020189001	AT5G40240	nodulin MtN21 /EamA-like transporter family protein	UMAMIT40			-0.855	0	0.708	0	present	present		present
GSVIVG01020190001	AT5G40210	nodulin MtN21 /EamA-like transporter family protein	UMAMIT42					0.902	0	present		present	present				present	present	present
GSVIVG01026405001	AT1G08550	non-photochemical quenching 1	AVDE1			-0.858	0	0.735	0	present	present
GSVIVG01032909001	AT5G60980	Nuclear transport factor 2 (NTF2) family protein with RNA binding (RRM-RBD-RNP motifs) domain				-0.947	0			present	present
GSVIVG01019914001	AT1G12500	Nucleotide-sugar transporter family protein				-0.837	0			present										present
GSVIVG01001114001	AT3G26690	nudix hydrolase homolog 13	ATNUDT13					0.847	0	present	present	present
GSVIVG01030687001	AT1G14860	nudix hydrolase homolog 18	atnudt18			-0.706	0	0.717	0	present										present
GSVIVG01015282001	AT5G56590	O-Glycosyl hydrolases family 17 protein				-0.827	0			present	present
GSVIVG01030503001	AT4G26830	O-Glycosyl hydrolases family 17 protein				-0.919	0			present	present	present
GSVIVG01030716001	AT1G66250	O-Glycosyl hydrolases family 17 protein				-0.732	0			present	present	present	present
GSVIVG01024579001	AT5G58360	ovate family protein 3	ATOFP3			-0.804	0			present
GSVIVG01015093001	AT2G06050	oxophytodienoate-reductase 3	AtOPR3	-0.849	0					present			present							present	present	present		present
GSVIVG01009946001	AT1G27940	P-glycoprotein 13	ABCB13			-0.856	0			present	present			present	present
GSVIVG01033101001	AT3G27120	P-loop containing nucleoside triphosphate hydrolases superfamily protein						0.817	0	present	present	present
GSVIVG01028062001	AT2G47500	P-loop nucleoside triphosphate hydrolases superfamily protein with CH (Calponin Homology) domain				-0.783	0			present	present
GSVIVG01009810001	AT4G39090	Papain family cysteine protease	RD19			-0.886	0			present	present												present
GSVIVG01001146001	AT3G63200	PATATIN-like protein 9	PLAIIIB			-0.857	0	0.779	0	present	present												present
GSVIVG01024050001	AT4G38660	Pathogenesis-related thaumatin superfamily protein				-0.816	0			present	present
GSVIVG01000592001	AT1G67750	Pectate lyase family protein				-0.743	0			present		present
GSVIVG01013771001	AT1G60590	Pectin lyase-like superfamily protein				-0.839	0			present	present			present	present
GSVIVG01015290001	AT5G19730	Pectin lyase-like superfamily protein		-0.763	0	-0.727	0			present	present		present
GSVIVG01016208001	AT5G04310	Pectin lyase-like superfamily protein				-0.79	0			present	present
GSVIVG01028246001	AT3G62110	Pectin lyase-like superfamily protein		-0.802	0					present	present				present
GSVIVG01035089001	AT3G16850	Pectin lyase-like superfamily protein				-0.909	0	0.708	0	present	present						present	present	present
GSVIVG01031342001	AT3G05910	Pectinacetylesterase family protein				-0.781	0			present	present	present
GSVIVG01021152001	AT2G34060	Peroxidase superfamily protein				-0.789	0			present	present				present
GSVIVG01031688001	AT1G05835	PHD finger protein		-0.748	0					present	present			present
GSVIVG01013421001	AT1G20860	phosphate transporter 1;8	PHT1;8					0.864	0	present
GSVIVG01036773001	AT1G56190	Phosphoglycerate kinase family protein				-0.721	0			present
GSVIVG01010913001	AT2G06925	Phospholipase A2 family protein	ATSPLA2-ALPHA			-0.93	0			present					present
GSVIVG01035161001	AT2G38670	phosphorylethanolamine cytidylyltransferase 1	PECT1			-0.72	0			present	present					present
GSVIVG01000400001	AT3G22104	Phototropic-responsive NPH3 family protein				-0.855	0	0.826	0	present	present				present		present	present	present
GSVIVG01031809001	AT3G19050	phragmoplast orienting kinesin 2	POK2			-0.707	0			present	present
GSVIVG01017046001	AT4G29080	phytochrome-associated protein 2	IAA27			-0.856	0			present	present
GSVIVG01025863001	AT2G40935	PLAC8 family protein						0.823	0	present								present
GSVIVG01026525001	AT3G18660	plant glycogenin-like starch initiation protein 1	GUX1			-0.857	0			present	present									present
GSVIVG01023135001	AT3G43270	Plant invertase/pectin methylesterase inhibitor superfamily				-0.787	0			present							present	present
GSVIVG01024714001	AT5G58600	Plant protein of unknown function (DUF828)	PMR5			-0.832	0			present								present			present	present
GSVIVG01007635001	AT4G12690	Plant protein of unknown function (DUF868)				-0.851	0			present					present
GSVIVG01028654001	AT2G02850	plantacyanin	ARPN					0.909	0	present	present
GSVIVG01032861001	AT4G00430	plasma membrane intrinsic protein 1;4	PIP1;4					0.802	0	present
GSVIVG01012161001	AT4G20130	plastid transcriptionally active 14	PTAC14					0.714	0	present				present						present
GSVIVG01010359001	AT1G67560	PLAT/LH2 domain-containing lipoxygenase family protein	ATLOX6	-0.864	0					present	present									present			present
GSVIVG01036560001	AT1G13680	PLC-like phosphodiesterases superfamily protein				-0.89	0			present	present	present
GSVIVG01023115001	AT5G49800	Polyketide cyclase/dehydrase and lipid transport superfamily protein				-0.922	0			present				present
GSVIVG01036062001	AT3G44260	Polynucleotidyl transferase, ribonuclease H-like superfamily protein	AtCAF1a					0.708	0	present	present									present	present	present
GSVIVG01031930001	AT3G18830	polyol/monosaccharide transporter 5	ATPLT5	-0.849	0					present			present										present		present
GSVIVG01014414001	AT5G54380	protein kinase family protein	THE1			-0.812	0			present	present	present			present
GSVIVG01025802001	AT2G40860	protein kinase family protein / protein phosphatase 2C ( PP2C) family protein						0.763	0	present
GSVIVG01032435001	AT4G28670	Protein kinase family protein with domain of unknown function (DUF26)		-0.731	0	-0.87	0			present	present
GSVIVG01024833001	AT5G59010	Protein kinase protein with tetratricopeptide repeat domain	BSK5			-0.92	0			present	present					present
GSVIVG01000017001	AT1G54820	Protein kinase superfamily protein				-0.847	0	0.967	0	present	present
GSVIVG01002389001	AT4G33950	Protein kinase superfamily protein	ATOST1					0.881	0	present				present									present
GSVIVG01015977001	AT1G80870	Protein kinase superfamily protein				-0.911	0			present	present									present
GSVIVG01024679001	AT5G58520	Protein kinase superfamily protein				-0.895	0			present	present			present
GSVIVG01029973001	AT5G13530	protein kinases;ubiquitin-protein ligases	KEG					0.818	0	present
GSVIVG01009267001	AT1G10020	Protein of unknown function (DUF1005)				-0.813	0			present	present
GSVIVG01008290001	AT1G73850	Protein of unknown function (DUF1666)				-0.807	0			present
GSVIVG01007693001	AT5G50150	Protein of Unknown Function (DUF239)				-0.808	0			present	present							present
GSVIVG01032164001	AT2G41770	Protein of unknown function (DUF288)				-0.943	0			present					present
GSVIVG01011086001	AT5G19260	Protein of unknown function (DUF3049)	FAF3			-0.713	0			present
GSVIVG01029838001	AT2G38640	Protein of unknown function (DUF567)						0.878	0	present	present									present
GSVIVG01004862001	AT4G09990	Protein of unknown function (DUF579)	GXM2			-0.889	0			present	present
GSVIVG01019400001	AT4G11350	Protein of unknown function (DUF604)				-0.926	0			present											present	present
GSVIVG01006889001	AT1G21740	Protein of unknown function (DUF630 and DUF632)						0.867	0	present	present
GSVIVG01035712001	AT5G25590	Protein of unknown function (DUF630 and DUF632)		-0.722	0					present	present									present
GSVIVG01014548001	AT5G54530	Protein of unknown function, DUF538				-0.886	0			present	present	present
GSVIVG01002634001	AT4G37080	Protein of unknown function, DUF547				-0.908	0			present	present		present				present	present	present
GSVIVG01014262001	AT5G46060	Protein of unknown function, DUF599				-0.899	0	0.858	0	present	present	present	present		present
GSVIVG01035803001	AT5G11420	Protein of unknown function, DUF642				-0.95	0			present										present
GSVIVG01000543001	AT1G67820	Protein phosphatase 2C family protein				-0.786	0			present	present
GSVIVG01011853001	AT1G68410	Protein phosphatase 2C family protein				-0.821	0			present										present
GSVIVG01024710001	AT2G30020	Protein phosphatase 2C family protein						0.752	0	present		present	present								present	present
GSVIVG01011599001	AT1G14700	purple acid phosphatase 3	ATPAP3			-0.833	0			present								present
GSVIVG01009880001	AT3G53450	Putative lysine decarboxylase family protein	LOG4			-0.741	0			present				present	present
GSVIVG01025206001	AT2G28305	Putative lysine decarboxylase family protein	ATLOG1			-0.8	0			present	present
GSVIVG01009585001	AT4G37100	Pyridoxal phosphate (PLP)-dependent transferases superfamily protein				-0.877	0			present	present
GSVIVG01016180001	AT5G03530	RAB GTPase homolog C2A	ATRAB					0.862	0	present				present		present	present	present	present	present				present
GSVIVG01008472001	AT3G17840	receptor-like kinase 902	RLK902			-0.93	0			present	present			present
GSVIVG01028704001	AT5G53160	regulatory components of ABA receptor 3	PYL8					0.797	0	present				present			present	present	present
GSVIVG01011947001	AT1G68840	related to ABI3/VP1 2	AtRAV2					0.766	0	present	present	present	present			present
GSVIVG01002262001	AT1G78080	related to AP2 4	RAP2.4					0.806	0	present	present
GSVIVG01033865001	AT5G22400	Rho GTPase activating protein with PAK-box/P21-Rho-binding domain				-0.8	0			present	present			present						present
GSVIVG01015025001	AT1G19230	Riboflavin synthase-like superfamily protein				-0.705	0			present	present
GSVIVG01014857001	AT5G56260	Ribonuclease E inhibitor RraA/Dimethylmenaquinone methyltransferase				-0.914	0			present	present			present	present
GSVIVG01005209001	AT4G30930	Ribosomal protein L21	NFD1			-0.713	0			present						present							present	present
GSVIVG01008001001	AT3G47550	RING/FYVE/PHD zinc finger superfamily protein						0.754	0	present				present	present
GSVIVG01014153001	AT1G29800	RING/FYVE/PHD-type zinc finger family protein						0.746	0	present
GSVIVG01003308001	AT4G13100	RING/U-box superfamily protein				-0.925	0	0.835	0	present	present											present
GSVIVG01014276001	AT3G15150	RING/U-box superfamily protein	ATMMS21			-0.71	0			present
GSVIVG01013430001	AT1G76460	RNA-binding (RRM/RBD/RNP motifs) family protein						0.85	0	present		present
GSVIVG01025630001	AT2G37080	ROP interactive partner 3	RIP2			-0.784	0			present				present	present
GSVIVG01008020001	AT1G26850	S-adenosyl-L-methionine-dependent methyltransferases superfamily protein				-0.764	0			present			present
GSVIVG01007007001	AT2G04890	SCARECROW-like 21	SCL21					0.818	0	present
GSVIVG01017963001	AT1G05370	Sec14p-like phosphatidylinositol transfer family protein		-0.791	0					present	present
GSVIVG01021727001	AT1G30690	Sec14p-like phosphatidylinositol transfer family protein				-0.722	0			present	present	present
GSVIVG01023688001	AT4G30810	serine carboxypeptidase-like 29	scpl29			-0.901	0	0.798	0	present										present
GSVIVG01001435001	AT3G63470	serine carboxypeptidase-like 40	scpl40					0.737	0	present
GSVIVG01016189001	AT3G10410	SERINE CARBOXYPEPTIDASE-LIKE 49	CPY			-0.917	0			present	present				present	present				present
GSVIVG01031445001	AT2G27920	serine carboxypeptidase-like 51	SCPL51	-0.784	0	-0.716	0			present	present
GSVIVG01033712001	AT2G27920	serine carboxypeptidase-like 51	SCPL51					0.729	0	present											present	present
GSVIVG01020205001	AT1G60060	Serine/threonine-protein kinase WNK (With No Lysine)-related		-0.758	0	-0.797	0			present	present									present	present	present
GSVIVG01018757001	AT1G11000	Seven transmembrane MLO family protein	ATMLO4			-0.958	0			present	present			present	present		present	present	present
GSVIVG01027723001	AT3G23150	Signal transduction histidine kinase, hybrid-type, ethylene sensor	ETR2			-0.742	0			present	present	present	present	present						present
GSVIVG01012709001	AT4G22010	SKU5 similar 4	sks4			-0.795	0			present								present
GSVIVG01030441001	AT1G76160	SKU5 similar 5	sks5			-0.774	0			present	present										present	present
GSVIVG01013364001	AT1G20580	Small nuclear ribonucleoprotein family protein				-0.785	0			present	present					present			present			present
GSVIVG01033474001	AT5G06680	spindle pole body component 98	ATGCP3	-0.729	0					present	present				present
GSVIVG01018054001	AT5G43810	Stabilizer of iron transporter SufD / Polynucleotidyl transferase	AGO10			-0.834	0			present	present
GSVIVG01019513001	AT2G19170	subtilisin-like serine protease 3	SLP3			-0.891	0			present
GSVIVG01018980001	AT2G25737	Sulfite exporter TauE/SafE family protein				-0.865	0			present	present
GSVIVG01025246001	AT5G04590	sulfite reductase	SIR			-0.89	0			present	present					present							present
GSVIVG01037751001	AT1G49520	SWIB complex BAF60b domain-containing protein				-0.875	0			present	present			present	present
GSVIVG01018021001	AT3G22780	Tesmin/TSO1-like CXC domain-containing protein	ATTSO1			-0.738	0			present	present			present	present
GSVIVG01021189001	AT4G18570	Tetratricopeptide repeat (TPR)-like superfamily protein				-0.87	0			present
GSVIVG01027175001	AT4G10840	Tetratricopeptide repeat (TPR)-like superfamily protein	KLCR1			-0.948	0			present
GSVIVG01014216001	AT1G53300	tetratricopetide-repeat thioredoxin-like 1	TTL1			-0.893	0			present	present
GSVIVG01020699001	AT2G42580	tetratricopetide-repeat thioredoxin-like 3	TTL3			-0.894	0			present	present
GSVIVG01020614001	AT1G28480	Thioredoxin superfamily protein	GRX480					0.893	0	present	present			present			present	present	present	present				present
GSVIVG01004718001	AT5G47450	tonoplast intrinsic protein 2;3	ATTIP2;3					0.742	0	present								present			present	present
GSVIVG01022309001	AT4G35300	tonoplast monosaccharide transporter2	TMT2			-0.853	0			present								present	present			present
GSVIVG01013845001	AT5G51110	Transcriptional coactivator/pterin dehydratase						0.915	0	present	present									present
GSVIVG01016852001	AT2G19520	Transducin family protein / WD-40 repeat family protein	ACG1			-0.822	0			present	present												present		present
GSVIVG01008874001	AT5G05970	Transducin/WD40 repeat-like superfamily protein	NEDD1					0.774	0	present															present
GSVIVG01030573001	AT2G20830	transferases;folic acid binding				-0.883	0			present
GSVIVG01009581001	AT1G47670	Transmembrane amino acid transporter family protein		-0.947	0	-0.724	0			present	present	present	present
GSVIVG01017492001	AT1G80510	Transmembrane amino acid transporter family protein				-0.873	0			present
GSVIVG01026300001	AT1G66150	transmembrane kinase 1	TMK1			-0.85	0			present
GSVIVG01028547001	AT3G24660	transmembrane kinase-like 1	TMKL1			-0.822	0			present	present
GSVIVG01025226001	AT1G72650	TRF-like 6	TRFL6			-0.794	0	0.859	0	present				present				present
GSVIVG01017904001	AT5G19160	TRICHOME BIREFRINGENCE-LIKE 11	TBL11			-0.813	0			present		present		present
GSVIVG01032439001	AT5G17990	tryptophan biosynthesis 1	pat1			-0.953	0			present
GSVIVG01037147001	AT5G36160	Tyrosine transaminase family protein						0.72	0	present
GSVIVG01014215001	AT1G78870	ubiquitin-conjugating enzyme 35	UBC13A					0.731	0	present	present
GSVIVG01012577001	AT3G16520	UDP-glucosyl transferase 88A1	UGT88A1					0.806	0	present
GSVIVG01007898001	AT3G02100	UDP-Glycosyltransferase superfamily protein						0.77	0	present
GSVIVG01033701001	AT2G36780	UDP-Glycosyltransferase superfamily protein				-0.867	0			present
GSVIVG01038206001	AT1G05675	UDP-Glycosyltransferase superfamily protein				-0.91	0			present
GSVIVG01008059001	AT3G01280	voltage dependent anion channel 1	ATVDAC1			-0.79	0			present												present
GSVIVG01021854001	AT3G04910	with no lysine (K) kinase 1	ATWNK1			-0.776	0			present	present				present
GSVIVG01007809001	AT5G62890	Xanthine/uracil permease family protein				-0.905	0			present
GSVIVG01023863001	AT4G35350	xylem cysteine peptidase 1	XCP1			-0.893	0			present	present
GSVIVG01038611001	AT5G53550	YELLOW STRIPE like 3	YSL3	-0.713	0					present	present													present
GSVIVG01029331001	AT1G65730	YELLOW STRIPE like 7	YSL7					0.845	0	present													present	present
GSVIVG01000458001	AT4G28100	0				-0.768	0			present	present						present	present	present	present
GSVIVG01000959001	0	0				-0.869	0			present														present
GSVIVG01002272001	AT4G39900	0				-0.888	0			present	present			present	present							present
GSVIVG01003137001	AT3G63430	0	TRM5			-0.874	0			present	present									present
GSVIVG01003930001	AT3G07210	0				-0.89	0			present												present
GSVIVG01010248001	AT2G02148	0						0.71	0	present	present
GSVIVG01010345001	AT1G27850	0				-0.781	0			present
GSVIVG01012625001	AT4G21215	0						0.787	0	present				present						present
GSVIVG01013547001	AT4G08910	0				-0.793	0			present					present
GSVIVG01015179001	AT5G57000	0				-0.741	0			present
GSVIVG01015386001	AT5G19540	0						0.838	0	present
GSVIVG01016552001	AT3G55420	0				-0.778	0			present
GSVIVG01017125001	0	0				-0.81	0			present	present	present
GSVIVG01018447001	AT5G62170	0	TRM25			-0.838	0			present	present									present		present
GSVIVG01018816001	0	0				-0.838	0			present		present	present
GSVIVG01020213001	0	0				-0.777	0			present	present					present
GSVIVG01023545001	0	0						0.838	0	present
GSVIVG01031731001	0	0						0.864	0	present					present		present	present	present
GSVIVG01032720001	AT2G40435	0				-0.796	0			present	present
GSVIVG01033197001	AT5G37010	0				-0.804	0			present	present		present	present
GSVIVG01033602001	0	0				-0.714	0			present
GSVIVG01033650001	AT2G36885	0				-0.877	0			present					present	present		present					present
GSVIVG01035049001	0	0				-0.882	0			present	present			present						present
GSVIVG01037808001	AT4G33800	0				-0.907	0			present
